# Supplementary material for: Impact of energy restriction during late gestation on the muscle and blood transcriptome of beef calves after preconditioning
Source: BMC Genomics. 2018 Sep 25;19:702. doi: 10.1186/s12864-018-5089-8 (PMC6156876; doi:10.1186/s12864-018-5089-8)
Supplement: Supplementary file 1 — Gene set enrichment analysis output for muscle. Excel file with term ontologies from the enrichment analysis. The tabs correspond to each effect of diet and sex in the muscle tissue. The columns represent: (1) GO terms, (2) number of genes associated with the GO term in the reference genome, (3) number of genes associated with the GO term in the list of differentially expressed genes (DEG), (4) number of genes associated with the GO term associated expected in the in the list of DEG, (5) signal representing over-representation (+) or under-representation (−), (6) fold enrichment, and (7) P-value. (XLSX 44 kb) [file 12864_2018_5089_MOESM1_ESM.xlsx]

## Sheet: Effect of diet 
GO biological process complete	Bos taurus - REFLIST (21987)	Client Text Box Input (156)	Client Text Box Input (expected)	Client Text Box Input (over/under)	Client Text Box Input (fold Enrichment)	Client Text Box Input (P-value)
system process (GO:0003008)	2002	6	14.2	-	0.42	0.000128
G-protein coupled receptor signaling pathway (GO:0007186)	1678	5	11.91	-	0.42	0.000935
detection of chemical stimulus (GO:0009593)	1026	1	7.28	-	0.14	0.000992
detection of stimulus (GO:0051606)	1122	1	7.96	-	0.13	0.0014
nervous system process (GO:0050877)	1602	1	11.37	-	0.09	0.00142
sensory perception (GO:0007600)	1352	0	9.59	-	< 0.01	0.00144
detection of stimulus involved in sensory perception (GO:0050906)	1044	0	7.41	-	< 0.01	0.0355
sensory perception of chemical stimulus (GO:0007606)	1073	0	7.61	-	< 0.01	0.0172
detection of chemical stimulus involved in sensory perception of smell (GO:0050911)	973	0	6.9	-	< 0.01	0.0332
sensory perception of smell (GO:0007608)	997	0	7.07	-	< 0.01	0.0112
detection of chemical stimulus involved in sensory perception (GO:0050907)	1003	0	7.12	-	< 0.01	0.00517
amide biosynthetic process (GO:0043604)	539	0	3.82	-	< 0.01	0.000246
detection of oxygen (GO:0003032)	1	1	0.01	+	> 100	0.014
negative regulation of protein lipidation (GO:1903060)	1	1	0.01	+	> 100	0.014
negative regulation of N-terminal protein palmitoylation (GO:0060262)	1	1	0.01	+	> 100	0.014
regulation of N-terminal protein palmitoylation (GO:0060254)	1	1	0.01	+	> 100	0.014
transitional one stage B cell differentiation (GO:0002333)	1	1	0.01	+	> 100	0.014
transitional stage B cell differentiation (GO:0002332)	1	1	0.01	+	> 100	0.014
histamine catabolic process (GO:0001695)	1	1	0.01	+	> 100	0.014
positive regulation of hepatocyte growth factor receptor signaling pathway (GO:1902204)	1	1	0.01	+	> 100	0.014
positive regulation of male germ cell proliferation (GO:2000256)	1	1	0.01	+	> 100	0.014
positive regulation of germ cell proliferation (GO:1905938)	1	1	0.01	+	> 100	0.014
leukocyte adhesive activation (GO:0050902)	1	1	0.01	+	> 100	0.014
T cell aggregation (GO:0070489)	1	1	0.01	+	> 100	0.014
detection of hypoxia (GO:0070483)	1	1	0.01	+	> 100	0.014
positive regulation of viral translation (GO:1904973)	1	1	0.01	+	> 100	0.014
regulation of viral translation (GO:1904971)	1	1	0.01	+	> 100	0.014
palmitic acid biosynthetic process (GO:1900535)	1	1	0.01	+	> 100	0.014
palmitic acid metabolic process (GO:1900533)	1	1	0.01	+	> 100	0.014
long-chain fatty-acyl-CoA catabolic process (GO:0036116)	1	1	0.01	+	> 100	0.014
fatty-acyl-CoA catabolic process (GO:0036115)	1	1	0.01	+	> 100	0.014
medium-chain fatty-acyl-CoA catabolic process (GO:0036114)	1	1	0.01	+	> 100	0.014
positive regulation of actin binding (GO:1904618)	1	1	0.01	+	> 100	0.014
positive regulation of actin filament binding (GO:1904531)	1	1	0.01	+	> 100	0.014
DNA-templated viral transcription (GO:0039695)	1	1	0.01	+	> 100	0.014
RNA repair (GO:0042245)	1	1	0.01	+	> 100	0.014
establishment of glial blood-brain barrier (GO:0060857)	1	1	0.01	+	> 100	0.014
syncytiotrophoblast cell differentiation involved in labyrinthine layer development (GO:0060715)	1	1	0.01	+	> 100	0.014
cerebellar granule cell precursor tangential migration (GO:0021935)	1	1	0.01	+	> 100	0.014
maintenance of protein location in plasma membrane (GO:0072660)	1	1	0.01	+	> 100	0.014
maintenance of protein location in membrane (GO:0072658)	1	1	0.01	+	> 100	0.014
regulation of systemic arterial blood pressure by atrial natriuretic peptide (GO:0003050)	2	1	0.01	+	70.47	0.021
positive regulation of aldosterone secretion (GO:2000860)	2	1	0.01	+	70.47	0.021
positive regulation of mineralocorticoid secretion (GO:2000857)	2	1	0.01	+	70.47	0.021
positive regulation of dendritic cell apoptotic process (GO:2000670)	2	1	0.01	+	70.47	0.021
endomitotic cell cycle (GO:0007113)	2	1	0.01	+	70.47	0.021
neuropilin signaling pathway (GO:0038189)	2	1	0.01	+	70.47	0.021
nuclear DNA replication termination (GO:1902317)	2	1	0.01	+	70.47	0.021
cell cycle DNA replication termination (GO:1902294)	2	1	0.01	+	70.47	0.021
cellular response to glucagon stimulus (GO:0071377)	2	1	0.01	+	70.47	0.021
medium-chain fatty acid biosynthetic process (GO:0051792)	2	1	0.01	+	70.47	0.021
DNA replication termination (GO:0006274)	2	1	0.01	+	70.47	0.021
intralumenal vesicle formation (GO:0070676)	2	1	0.01	+	70.47	0.021
actin filament branching (GO:0090135)	2	1	0.01	+	70.47	0.021
positive regulation of polysome binding (GO:1905698)	2	1	0.01	+	70.47	0.021
nucleotide-binding oligomerization domain containing 1 signaling pathway (GO:0070427)	2	1	0.01	+	70.47	0.021
positive regulation blood vessel branching (GO:1905555)	2	1	0.01	+	70.47	0.021
regulation of white fat cell proliferation (GO:0070350)	2	1	0.01	+	70.47	0.021
protein splicing (GO:0030908)	2	1	0.01	+	70.47	0.021
regulation of modification of synaptic structure (GO:1905244)	2	1	0.01	+	70.47	0.021
medium-chain fatty-acyl-CoA metabolic process (GO:0036112)	2	1	0.01	+	70.47	0.021
intein-mediated protein splicing (GO:0016539)	2	1	0.01	+	70.47	0.021
negative regulation of phospholipase C activity (GO:1900275)	2	1	0.01	+	70.47	0.021
regulation of actin binding (GO:1904616)	2	1	0.01	+	70.47	0.021
positive regulation of occluding junction disassembly (GO:1905075)	2	1	0.01	+	70.47	0.021
regulation of occluding junction disassembly (GO:1905073)	2	1	0.01	+	70.47	0.021
oxidative single-stranded DNA demethylation (GO:0035552)	2	1	0.01	+	70.47	0.021
regulation of actin filament binding (GO:1904529)	2	1	0.01	+	70.47	0.021
hindbrain tangential cell migration (GO:0021934)	2	1	0.01	+	70.47	0.021
mitotic DNA replication termination (GO:1902979)	2	1	0.01	+	70.47	0.021
negative regulation of megakaryocyte differentiation (GO:0045653)	3	1	0.02	+	46.98	0.0279
regulation of aldosterone secretion (GO:2000858)	3	1	0.02	+	46.98	0.0279
regulation of mineralocorticoid secretion (GO:2000855)	3	1	0.02	+	46.98	0.0279
Spemann organizer formation (GO:0060061)	3	1	0.02	+	46.98	0.0279
thrombopoietin-mediated signaling pathway (GO:0038163)	3	1	0.02	+	46.98	0.0279
lymphocyte aggregation (GO:0071593)	3	1	0.02	+	46.98	0.0279
histamine metabolic process (GO:0001692)	3	1	0.02	+	46.98	0.0279
positive regulation of DNA topoisomerase (ATP-hydrolyzing) activity (GO:2000373)	3	1	0.02	+	46.98	0.0279
regulation of DNA topoisomerase (ATP-hydrolyzing) activity (GO:2000371)	3	1	0.02	+	46.98	0.0279
N-terminal peptidyl-glycine N-myristoylation (GO:0018008)	3	1	0.02	+	46.98	0.0279
regulation of polysome binding (GO:1905696)	3	1	0.02	+	46.98	0.0279
regulation of blood vessel branching (GO:1905553)	3	1	0.02	+	46.98	0.0279
activated T cell proliferation (GO:0050798)	3	1	0.02	+	46.98	0.0279
activation of protein kinase C activity (GO:1990051)	3	1	0.02	+	46.98	0.0279
brain-derived neurotrophic factor receptor signaling pathway (GO:0031547)	3	1	0.02	+	46.98	0.0279
negative regulation of secondary metabolite biosynthetic process (GO:1900377)	3	1	0.02	+	46.98	0.0279
negative regulation of melanin biosynthetic process (GO:0048022)	3	1	0.02	+	46.98	0.0279
oxidative single-stranded RNA demethylation (GO:0035553)	3	1	0.02	+	46.98	0.0279
oxidative RNA demethylation (GO:0035513)	3	1	0.02	+	46.98	0.0279
positive regulation of microtubule binding (GO:1904528)	3	1	0.02	+	46.98	0.0279
positive regulation of interleukin-2 secretion (GO:1900042)	3	1	0.02	+	46.98	0.0279
positive regulation of isomerase activity (GO:0010912)	3	1	0.02	+	46.98	0.0279
regulation of isomerase activity (GO:0010911)	3	1	0.02	+	46.98	0.0279
regulation of multivesicular body size (GO:0010796)	3	1	0.02	+	46.98	0.0279
axonemal central apparatus assembly (GO:1904158)	3	1	0.02	+	46.98	0.0279
amyloid-beta formation (GO:0034205)	4	1	0.03	+	35.24	0.0347
regulation of phosphatidylinositol dephosphorylation (GO:0060304)	4	1	0.03	+	35.24	0.0347
regulation of protein lipidation (GO:1903059)	4	1	0.03	+	35.24	0.0347
cytoplasmic sequestering of NF-kappaB (GO:0007253)	4	1	0.03	+	35.24	0.0347
B-1 B cell homeostasis (GO:0001922)	4	1	0.03	+	35.24	0.0347
regulation of dendritic cell apoptotic process (GO:2000668)	4	1	0.03	+	35.24	0.0347
sphingomyelin catabolic process (GO:0006685)	4	1	0.03	+	35.24	0.0347
viral transcription (GO:0019083)	4	1	0.03	+	35.24	0.0347
positive regulation of cAMP-dependent protein kinase activity (GO:2000481)	4	1	0.03	+	35.24	0.0347
regulation of hepatocyte growth factor receptor signaling pathway (GO:1902202)	4	1	0.03	+	35.24	0.0347
peptidyl-proline hydroxylation to 4-hydroxy-L-proline (GO:0018401)	4	1	0.03	+	35.24	0.0347
dehydroascorbic acid transport (GO:0070837)	4	1	0.03	+	35.24	0.0347
fatty acid derivative catabolic process (GO:1901569)	4	1	0.03	+	35.24	0.0347
ossification involved in bone remodeling (GO:0043932)	4	1	0.03	+	35.24	0.0347
Wnt signaling pathway involved in dorsal/ventral axis specification (GO:0044332)	4	1	0.03	+	35.24	0.0347
regulation of chorionic trophoblast cell proliferation (GO:1901382)	4	1	0.03	+	35.24	0.0347
negative regulation of lipoprotein metabolic process (GO:0050748)	4	1	0.03	+	35.24	0.0347
L-alanine catabolic process (GO:0042853)	4	1	0.03	+	35.24	0.0347
oxidative DNA demethylation (GO:0035511)	4	1	0.03	+	35.24	0.0347
positive regulation of RNA export from nucleus (GO:0046833)	4	1	0.03	+	35.24	0.0347
membrane to membrane docking (GO:0022614)	4	1	0.03	+	35.24	0.0347
negative regulation of mitochondrial fusion (GO:0010637)	4	1	0.03	+	35.24	0.0347
heparan sulfate proteoglycan catabolic process (GO:0030200)	4	1	0.03	+	35.24	0.0347
negative regulation of phospholipase activity (GO:0010519)	4	1	0.03	+	35.24	0.0347
microspike assembly (GO:0030035)	4	1	0.03	+	35.24	0.0347
pigment granule maturation (GO:0048757)	9	2	0.06	+	31.32	0.0026
positive regulation of cell migration involved in sprouting angiogenesis (GO:0090050)	9	2	0.06	+	31.32	0.0026
endosome to pigment granule transport (GO:0043485)	9	2	0.06	+	31.32	0.0026
cellular pigment accumulation (GO:0043482)	9	2	0.06	+	31.32	0.0026
pigment accumulation (GO:0043476)	9	2	0.06	+	31.32	0.0026
endosome to melanosome transport (GO:0035646)	9	2	0.06	+	31.32	0.0026
response to glucagon (GO:0033762)	5	1	0.04	+	28.19	0.0415
melanosome assembly (GO:1903232)	5	1	0.04	+	28.19	0.0415
imidazole-containing compound catabolic process (GO:0052805)	5	1	0.04	+	28.19	0.0415
DNA damage induced protein phosphorylation (GO:0006975)	5	1	0.04	+	28.19	0.0415
positive regulation of interferon-gamma secretion (GO:1902715)	5	1	0.04	+	28.19	0.0415
regulation of ventricular cardiac muscle cell membrane depolarization (GO:0060373)	5	1	0.04	+	28.19	0.0415
positive regulation of early endosome to late endosome transport (GO:2000643)	5	1	0.04	+	28.19	0.0415
valine catabolic process (GO:0006574)	5	1	0.04	+	28.19	0.0415
proline biosynthetic process (GO:0006561)	5	1	0.04	+	28.19	0.0415
alanine catabolic process (GO:0006524)	5	1	0.04	+	28.19	0.0415
N-terminal protein myristoylation (GO:0006499)	5	1	0.04	+	28.19	0.0415
cellular response to testosterone stimulus (GO:0071394)	5	1	0.04	+	28.19	0.0415
DNA dealkylation involved in DNA repair (GO:0006307)	5	1	0.04	+	28.19	0.0415
regulation of male germ cell proliferation (GO:2000254)	5	1	0.04	+	28.19	0.0415
peptidyl-glycine modification (GO:0018201)	5	1	0.04	+	28.19	0.0415
regulation of germ cell proliferation (GO:1905936)	5	1	0.04	+	28.19	0.0415
keratinocyte migration (GO:0051546)	5	1	0.04	+	28.19	0.0415
positive regulation of nucleobase-containing compound transport (GO:0032241)	5	1	0.04	+	28.19	0.0415
negative regulation of myelination (GO:0031642)	5	1	0.04	+	28.19	0.0415
regulation of endosome size (GO:0051036)	5	1	0.04	+	28.19	0.0415
L-alanine metabolic process (GO:0042851)	5	1	0.04	+	28.19	0.0415
negative regulation of long-term synaptic potentiation (GO:1900272)	5	1	0.04	+	28.19	0.0415
L-proline biosynthetic process (GO:0055129)	5	1	0.04	+	28.19	0.0415
relaxation of cardiac muscle (GO:0055119)	5	1	0.04	+	28.19	0.0415
regulation of microtubule binding (GO:1904526)	5	1	0.04	+	28.19	0.0415
post-embryonic camera-type eye development (GO:0031077)	5	1	0.04	+	28.19	0.0415
positive regulation of tumor necrosis factor secretion (GO:1904469)	5	1	0.04	+	28.19	0.0415
pyruvate family amino acid catabolic process (GO:0009080)	5	1	0.04	+	28.19	0.0415
establishment of blood-brain barrier (GO:0060856)	5	1	0.04	+	28.19	0.0415
proteoglycan catabolic process (GO:0030167)	5	1	0.04	+	28.19	0.0415
positive regulation of protein localization to early endosome (GO:1902966)	5	1	0.04	+	28.19	0.0415
regulation of protein localization to early endosome (GO:1902965)	5	1	0.04	+	28.19	0.0415
amyloid precursor protein metabolic process (GO:0042982)	12	2	0.09	+	23.49	0.00425
imidazole-containing compound metabolic process (GO:0052803)	6	1	0.04	+	23.49	0.0483
negative regulation of keratinocyte differentiation (GO:0045617)	6	1	0.04	+	23.49	0.0483
positive regulation of corticosteroid hormone secretion (GO:2000848)	6	1	0.04	+	23.49	0.0483
positive regulation of cytoplasmic translation (GO:2000767)	6	1	0.04	+	23.49	0.0483
B cell proliferation involved in immune response (GO:0002322)	6	1	0.04	+	23.49	0.0483
limb bud formation (GO:0060174)	6	1	0.04	+	23.49	0.0483
negative regulation of activin receptor signaling pathway (GO:0032926)	6	1	0.04	+	23.49	0.0483
positive regulation of mRNA binding (GO:1902416)	6	1	0.04	+	23.49	0.0483
regulation of mRNA binding (GO:1902415)	6	1	0.04	+	23.49	0.0483
positive regulation of integrin-mediated signaling pathway (GO:2001046)	6	1	0.04	+	23.49	0.0483
immunological synapse formation (GO:0001771)	6	1	0.04	+	23.49	0.0483
nucleolus organization (GO:0007000)	6	1	0.04	+	23.49	0.0483
G-quadruplex DNA unwinding (GO:0044806)	6	1	0.04	+	23.49	0.0483
alanine metabolic process (GO:0006522)	6	1	0.04	+	23.49	0.0483
N-terminal protein lipidation (GO:0006498)	6	1	0.04	+	23.49	0.0483
oxidative demethylation (GO:0070989)	6	1	0.04	+	23.49	0.0483
establishment of endothelial intestinal barrier (GO:0090557)	6	1	0.04	+	23.49	0.0483
CRD-mediated mRNA stabilization (GO:0070934)	6	1	0.04	+	23.49	0.0483
protein myristoylation (GO:0018377)	6	1	0.04	+	23.49	0.0483
cellular response to cGMP (GO:0071321)	6	1	0.04	+	23.49	0.0483
regulation of Cdc42 protein signal transduction (GO:0032489)	6	1	0.04	+	23.49	0.0483
positive regulation of Wnt signaling pathway, planar cell polarity pathway (GO:2000096)	6	1	0.04	+	23.49	0.0483
nucleotide-binding oligomerization domain containing 2 signaling pathway (GO:0070431)	6	1	0.04	+	23.49	0.0483
nucleotide-binding oligomerization domain containing signaling pathway (GO:0070423)	6	1	0.04	+	23.49	0.0483
negative regulation of neurological system process (GO:0031645)	6	1	0.04	+	23.49	0.0483
response to cGMP (GO:0070305)	6	1	0.04	+	23.49	0.0483
regulation of skeletal muscle tissue regeneration (GO:0043416)	6	1	0.04	+	23.49	0.0483
positive regulation of skeletal muscle tissue regeneration (GO:0043415)	6	1	0.04	+	23.49	0.0483
platelet-derived growth factor receptor-beta signaling pathway (GO:0035791)	6	1	0.04	+	23.49	0.0483
neuron cellular homeostasis (GO:0070050)	6	1	0.04	+	23.49	0.0483
regulation of melanin biosynthetic process (GO:0048021)	6	1	0.04	+	23.49	0.0483
positive regulation of interferon-beta secretion (GO:0035549)	6	1	0.04	+	23.49	0.0483
regulation of interferon-beta secretion (GO:0035547)	6	1	0.04	+	23.49	0.0483
regulation of interleukin-2 secretion (GO:1900040)	6	1	0.04	+	23.49	0.0483
negative regulation of macrophage cytokine production (GO:0010936)	6	1	0.04	+	23.49	0.0483
SA node cell to atrial cardiac muscle cell communication (GO:0086070)	6	1	0.04	+	23.49	0.0483
pyruvate family amino acid metabolic process (GO:0009078)	6	1	0.04	+	23.49	0.0483
prostaglandin transport (GO:0015732)	6	1	0.04	+	23.49	0.0483
SA node cell to atrial cardiac muscle cell signaling (GO:0086018)	6	1	0.04	+	23.49	0.0483
SA node cell action potential (GO:0086015)	6	1	0.04	+	23.49	0.0483
targeting of mRNA for destruction involved in RNA interference (GO:0030423)	6	1	0.04	+	23.49	0.0483
regulation of mitochondrial fusion (GO:0010635)	6	1	0.04	+	23.49	0.0483
positive regulation of cytoplasmic transport (GO:1903651)	6	1	0.04	+	23.49	0.0483
chorionic trophoblast cell differentiation (GO:0060718)	6	1	0.04	+	23.49	0.0483
positive regulation of actin cytoskeleton reorganization (GO:2000251)	13	2	0.09	+	21.68	0.00488
peptidyl-proline hydroxylation (GO:0019511)	13	2	0.09	+	21.68	0.00488
cellular response to nerve growth factor stimulus (GO:1990090)	16	2	0.11	+	17.62	0.00701
response to nerve growth factor (GO:1990089)	16	2	0.11	+	17.62	0.00701
positive regulation of sprouting angiogenesis (GO:1903672)	16	2	0.11	+	17.62	0.00701
neurotransmitter catabolic process (GO:0042135)	16	2	0.11	+	17.62	0.00701
positive regulation of collagen biosynthetic process (GO:0032967)	17	2	0.12	+	16.58	0.0078
negative regulation of cell aging (GO:0090344)	17	2	0.12	+	16.58	0.0078
positive regulation of multicellular organismal metabolic process (GO:0044253)	17	2	0.12	+	16.58	0.0078
positive regulation of collagen metabolic process (GO:0010714)	17	2	0.12	+	16.58	0.0078
regulation of collagen biosynthetic process (GO:0032965)	18	2	0.13	+	15.66	0.00862
labyrinthine layer blood vessel development (GO:0060716)	19	2	0.13	+	14.84	0.00949
regulation of cell migration involved in sprouting angiogenesis (GO:0090049)	21	2	0.15	+	13.42	0.0113
regulation of collagen metabolic process (GO:0010712)	21	2	0.15	+	13.42	0.0113
establishment of endothelial barrier (GO:0061028)	21	2	0.15	+	13.42	0.0113
positive regulation of blood vessel endothelial cell migration (GO:0043536)	32	3	0.23	+	13.21	0.0019
regulation of multicellular organismal metabolic process (GO:0044246)	22	2	0.16	+	12.81	0.0123
protein hydroxylation (GO:0018126)	23	2	0.16	+	12.26	0.0133
pigment cell differentiation (GO:0050931)	24	2	0.17	+	11.75	0.0143
positive regulation of calcium-mediated signaling (GO:0050850)	24	2	0.17	+	11.75	0.0143
motor neuron axon guidance (GO:0008045)	24	2	0.17	+	11.75	0.0143
semaphorin-plexin signaling pathway (GO:0071526)	25	2	0.18	+	11.28	0.0154
T cell proliferation (GO:0042098)	25	2	0.18	+	11.28	0.0154
regulation of actin cytoskeleton reorganization (GO:2000249)	26	2	0.18	+	10.84	0.0165
positive regulation of substrate adhesion-dependent cell spreading (GO:1900026)	28	2	0.2	+	10.07	0.0189
placenta blood vessel development (GO:0060674)	28	2	0.2	+	10.07	0.0189
adipose tissue development (GO:0060612)	28	2	0.2	+	10.07	0.0189
negative regulation of myeloid cell differentiation (GO:0045638)	59	4	0.42	+	9.56	0.00102
membrane depolarization (GO:0051899)	45	3	0.32	+	9.4	0.0047
maturation of LSU-rRNA (GO:0000470)	31	2	0.22	+	9.09	0.0226
maturation of 5.8S rRNA (GO:0000460)	32	2	0.23	+	8.81	0.0239
regulation of sprouting angiogenesis (GO:1903670)	32	2	0.23	+	8.81	0.0239
regulation of cell aging (GO:0090342)	33	2	0.23	+	8.54	0.0252
endothelial cell development (GO:0001885)	34	2	0.24	+	8.29	0.0266
developmental pigmentation (GO:0048066)	34	2	0.24	+	8.29	0.0266
negative regulation of myeloid leukocyte differentiation (GO:0002762)	34	2	0.24	+	8.29	0.0266
regulation of lipid storage (GO:0010883)	35	2	0.25	+	8.05	0.028
positive regulation of calcium ion transport into cytosol (GO:0010524)	35	2	0.25	+	8.05	0.028
positive regulation of cell-matrix adhesion (GO:0001954)	38	2	0.27	+	7.42	0.0323
regulation of blood vessel endothelial cell migration (GO:0043535)	58	3	0.41	+	7.29	0.00916
regulation of substrate adhesion-dependent cell spreading (GO:1900024)	39	2	0.28	+	7.23	0.0338
substrate adhesion-dependent cell spreading (GO:0034446)	39	2	0.28	+	7.23	0.0338
positive regulation of DNA replication (GO:0045740)	40	2	0.28	+	7.05	0.0353
positive regulation of stress fiber assembly (GO:0051496)	40	2	0.28	+	7.05	0.0353
labyrinthine layer development (GO:0060711)	40	2	0.28	+	7.05	0.0353
plasma membrane organization (GO:0007009)	61	3	0.43	+	6.93	0.0104
cellular pigmentation (GO:0033059)	41	2	0.29	+	6.88	0.0369
positive regulation of lipid transport (GO:0032370)	41	2	0.29	+	6.88	0.0369
positive regulation of protein targeting to mitochondrion (GO:1903955)	62	3	0.44	+	6.82	0.0109
positive regulation of establishment of protein localization to mitochondrion (GO:1903749)	63	3	0.45	+	6.71	0.0114
glucose transport (GO:0015758)	42	2	0.3	+	6.71	0.0385
I-kappaB kinase/NF-kappaB signaling (GO:0007249)	43	2	0.31	+	6.56	0.0401
regulation of ubiquitin-protein transferase activity (GO:0051438)	43	2	0.31	+	6.56	0.0401
regulation of protein targeting to mitochondrion (GO:1903214)	66	3	0.47	+	6.41	0.0128
negative regulation of BMP signaling pathway (GO:0030514)	44	2	0.31	+	6.41	0.0417
posttranscriptional gene silencing by RNA (GO:0035194)	44	2	0.31	+	6.41	0.0417
regulation of protein targeting (GO:1903533)	89	4	0.63	+	6.33	0.00426
regulation of cell junction assembly (GO:1901888)	67	3	0.48	+	6.31	0.0133
lymphocyte homeostasis (GO:0002260)	45	2	0.32	+	6.26	0.0434
peptidyl-tyrosine autophosphorylation (GO:0038083)	45	2	0.32	+	6.26	0.0434
cellular response to dsRNA (GO:0071359)	45	2	0.32	+	6.26	0.0434
posttranscriptional gene silencing (GO:0016441)	45	2	0.32	+	6.26	0.0434
negative regulation of I-kappaB kinase/NF-kappaB signaling (GO:0043124)	45	2	0.32	+	6.26	0.0434
hexose transport (GO:0008645)	45	2	0.32	+	6.26	0.0434
lymphocyte migration (GO:0072676)	45	2	0.32	+	6.26	0.0434
positive regulation of endothelial cell migration (GO:0010595)	69	3	0.49	+	6.13	0.0144
regulation of dendrite morphogenesis (GO:0048814)	46	2	0.33	+	6.13	0.045
regulation of establishment of protein localization to mitochondrion (GO:1903747)	70	3	0.5	+	6.04	0.0149
monosaccharide transport (GO:0015749)	47	2	0.33	+	6	0.0467
negative regulation of hemopoiesis (GO:1903707)	98	4	0.7	+	5.75	0.0059
alpha-amino acid catabolic process (GO:1901606)	77	3	0.55	+	5.49	0.019
negative regulation of neuron projection development (GO:0010977)	80	3	0.57	+	5.29	0.0209
cellular response to oxygen levels (GO:0071453)	82	3	0.58	+	5.16	0.0222
positive regulation of mitochondrion organization (GO:0010822)	111	4	0.79	+	5.08	0.00895
cellular amino acid catabolic process (GO:0009063)	85	3	0.6	+	4.97	0.0243
regulation of cell-matrix adhesion (GO:0001952)	86	3	0.61	+	4.92	0.0251
positive regulation of cell morphogenesis involved in differentiation (GO:0010770)	89	3	0.63	+	4.75	0.0273
cellular response to tumor necrosis factor (GO:0071356)	121	4	0.86	+	4.66	0.0119
regulation of cell morphogenesis involved in differentiation (GO:0010769)	186	6	1.32	+	4.55	0.00244
regulation of mitochondrion organization (GO:0010821)	157	5	1.11	+	4.49	0.00587
Ras protein signal transduction (GO:0007265)	96	3	0.68	+	4.4	0.0329
positive regulation of epithelial cell migration (GO:0010634)	98	3	0.7	+	4.31	0.0346
regulation of neuron projection development (GO:0010975)	264	8	1.87	+	4.27	0.000709
response to tumor necrosis factor (GO:0034612)	133	4	0.94	+	4.24	0.0162
regulation of lipid localization (GO:1905952)	100	3	0.71	+	4.23	0.0364
negative regulation of cell projection organization (GO:0031345)	100	3	0.71	+	4.23	0.0364
cell-substrate adhesion (GO:0031589)	136	4	0.96	+	4.15	0.0174
intracellular receptor signaling pathway (GO:0030522)	102	3	0.72	+	4.15	0.0382
positive regulation of binding (GO:0051099)	137	4	0.97	+	4.12	0.0178
positive regulation of intracellular transport (GO:0032388)	172	5	1.22	+	4.1	0.00845
response to dsRNA (GO:0043331)	105	3	0.74	+	4.03	0.041
positive regulation of intracellular protein transport (GO:0090316)	143	4	1.01	+	3.94	0.0204
positive regulation of ERK1 and ERK2 cascade (GO:0070374)	145	4	1.03	+	3.89	0.0213
regulation of cell size (GO:0008361)	109	3	0.77	+	3.88	0.0448
regulation of myeloid cell differentiation (GO:0045637)	147	4	1.04	+	3.84	0.0222
alpha-amino acid metabolic process (GO:1901605)	184	5	1.31	+	3.83	0.011
protein processing (GO:0016485)	111	3	0.79	+	3.81	0.0468
cellular response to molecule of bacterial origin (GO:0071219)	114	3	0.81	+	3.71	0.0499
regulation of intracellular protein transport (GO:0033157)	192	5	1.36	+	3.67	0.013
second-messenger-mediated signaling (GO:0019932)	156	4	1.11	+	3.61	0.0268
response to oxygen levels (GO:0070482)	157	4	1.11	+	3.59	0.0273
regulation of intracellular transport (GO:0032386)	278	7	1.97	+	3.55	0.00416
positive regulation of peptide secretion (GO:0002793)	169	4	1.2	+	3.34	0.0342
regulation of cell morphogenesis (GO:0022604)	339	8	2.41	+	3.33	0.00328
regulation of neuron differentiation (GO:0045664)	382	9	2.71	+	3.32	0.00186
organic acid catabolic process (GO:0016054)	174	4	1.23	+	3.24	0.0374
carboxylic acid catabolic process (GO:0046395)	174	4	1.23	+	3.24	0.0374
endomembrane system organization (GO:0010256)	267	6	1.89	+	3.17	0.013
negative regulation of nervous system development (GO:0051961)	179	4	1.27	+	3.15	0.0407
regulation of developmental growth (GO:0048638)	230	5	1.63	+	3.06	0.0256
small molecule catabolic process (GO:0044282)	231	5	1.64	+	3.05	0.0261
positive regulation of neuron differentiation (GO:0045666)	187	4	1.33	+	3.01	0.0464
positive regulation of GTPase activity (GO:0043547)	331	7	2.35	+	2.98	0.0102
positive regulation of secretion by cell (GO:1903532)	238	5	1.69	+	2.96	0.0291
positive regulation of transport (GO:0051050)	675	14	4.79	+	2.92	0.000381
plasma membrane bounded cell projection assembly (GO:0120031)	295	6	2.09	+	2.87	0.0201
regulation of plasma membrane bounded cell projection organization (GO:0120035)	394	8	2.8	+	2.86	0.00779
cell projection assembly (GO:0030031)	297	6	2.11	+	2.85	0.0206
regulation of cell projection organization (GO:0031344)	399	8	2.83	+	2.83	0.00836
positive regulation of protein transport (GO:0051222)	352	7	2.5	+	2.8	0.0139
regulation of vesicle-mediated transport (GO:0060627)	353	7	2.5	+	2.79	0.0141
negative regulation of immune system process (GO:0002683)	304	6	2.16	+	2.78	0.0228
positive regulation of secretion (GO:0051047)	254	5	1.8	+	2.77	0.0367
cellular response to nitrogen compound (GO:1901699)	362	7	2.57	+	2.73	0.0159
positive regulation of establishment of protein localization (GO:1904951)	362	7	2.57	+	2.73	0.0159
positive regulation of cell development (GO:0010720)	314	6	2.23	+	2.69	0.0261
cellular amino acid metabolic process (GO:0006520)	262	5	1.86	+	2.69	0.0409
regulation of cell growth (GO:0001558)	262	5	1.86	+	2.69	0.0409
regulation of neurogenesis (GO:0050767)	473	9	3.36	+	2.68	0.00728
regulation of hemopoiesis (GO:1903706)	268	5	1.9	+	2.63	0.0443
protein localization to membrane (GO:0072657)	271	5	1.92	+	2.6	0.0461
cellular response to organic cyclic compound (GO:0071407)	327	6	2.32	+	2.59	0.0309
regulation of GTPase activity (GO:0043087)	384	7	2.72	+	2.57	0.0211
regulation of nervous system development (GO:0051960)	552	10	3.92	+	2.55	0.00661
cardiovascular system development (GO:0072358)	403	7	2.86	+	2.45	0.0264
regulation of secretion by cell (GO:1903530)	462	8	3.28	+	2.44	0.0185
positive regulation of MAPK cascade (GO:0043410)	362	6	2.57	+	2.34	0.0464
response to organic cyclic compound (GO:0014070)	484	8	3.43	+	2.33	0.0235
negative regulation of developmental process (GO:0051093)	673	11	4.78	+	2.3	0.00926
positive regulation of hydrolase activity (GO:0051345)	560	9	3.97	+	2.27	0.0197
regulation of secretion (GO:0051046)	499	8	3.54	+	2.26	0.0275
positive regulation of organelle organization (GO:0010638)	502	8	3.56	+	2.25	0.0283
regulation of cell development (GO:0060284)	580	9	4.12	+	2.19	0.0386
regulation of peptide transport (GO:0090087)	580	9	4.12	+	2.19	0.0386
regulation of growth (GO:0040008)	451	7	3.2	+	2.19	0.0439
cell proliferation (GO:0008283)	451	7	3.2	+	2.19	0.0439
regulation of transport (GO:0051049)	1355	20	9.61	+	2.08	0.00213
positive regulation of catalytic activity (GO:0043085)	1037	15	7.36	+	2.04	0.0118
positive regulation of cellular component organization (GO:0051130)	898	13	6.37	+	2.04	0.0138
positive regulation of intracellular signal transduction (GO:1902533)	707	10	5.02	+	1.99	0.0366
positive regulation of signal transduction (GO:0009967)	1101	15	7.81	+	1.92	0.0153
positive regulation of cell communication (GO:0010647)	1191	16	8.45	+	1.89	0.0128
positive regulation of signaling (GO:0023056)	1198	16	8.5	+	1.88	0.0194
cell surface receptor signaling pathway (GO:0007166)	1508	20	10.7	+	1.87	0.00652
regulation of cell differentiation (GO:0045595)	1206	15	8.56	+	1.75	0.0329
regulation of localization (GO:0032879)	2022	25	14.35	+	1.74	0.00758
positive regulation of molecular function (GO:0044093)	1293	16	9.17	+	1.74	0.038
regulation of cellular component organization (GO:0051128)	1855	21	13.16	+	1.6	0.0301
cell differentiation (GO:0030154)	2624	27	18.62	+	1.45	0.0469

## Sheet: Effect of sex 
GO biological process complete	Bos taurus - REFLIST (21987)	Client Text Box Input (158)	Client Text Box Input (expected)	Client Text Box Input (over/under)	Client Text Box Input (fold Enrichment)	Client Text Box Input (P-value)
response to stimulus (GO:0050896)	6837	36	49.13	-	0.73	0.0247
signaling (GO:0023052)	4636	22	33.31	-	0.66	0.0306
signal transduction (GO:0007165)	4378	20	31.46	-	0.64	0.0212
response to chemical (GO:0042221)	3566	14	25.63	-	0.55	0.0121
system process (GO:0003008)	2002	7	14.39	-	0.49	0.037
G-protein coupled receptor signaling pathway (GO:0007186)	1678	4	12.06	-	0.33	0.0101
nervous system process (GO:0050877)	1602	2	11.51	-	0.17	0.00104
sensory perception (GO:0007600)	1352	1	9.72	-	0.1	0.00116
detection of stimulus (GO:0051606)	1122	0	8.06	-	< 0.01	0.000412
sensory perception of chemical stimulus (GO:0007606)	1073	0	7.71	-	< 0.01	0.00062
detection of chemical stimulus (GO:0009593)	1026	0	7.37	-	< 0.01	0.000934
detection of stimulus involved in sensory perception (GO:0050906)	1044	0	7.5	-	< 0.01	0.000956
detection of chemical stimulus involved in sensory perception of smell (GO:0050911)	973	0	6.99	-	< 0.01	0.00141
sensory perception of smell (GO:0007608)	997	0	7.16	-	< 0.01	0.00146
detection of chemical stimulus involved in sensory perception (GO:0050907)	1003	0	7.21	-	< 0.01	0.00149
cell adhesion (GO:0007155)	607	0	4.36	-	< 0.01	0.0242
biological adhesion (GO:0022610)	610	0	4.38	-	< 0.01	0.0243
subthalamic nucleus development (GO:0021763)	1	1	0.01	+	> 100	0.0142
negative regulation of mast cell differentiation (GO:0060377)	1	1	0.01	+	> 100	0.0142
primitive erythrocyte differentiation (GO:0060319)	1	1	0.01	+	> 100	0.0142
definitive erythrocyte differentiation (GO:0060318)	1	1	0.01	+	> 100	0.0142
negative regulation of amniotic stem cell differentiation (GO:2000798)	1	1	0.01	+	> 100	0.0142
regulation of amniotic stem cell differentiation (GO:2000797)	1	1	0.01	+	> 100	0.0142
negative regulation of mesenchymal stem cell differentiation (GO:2000740)	1	1	0.01	+	> 100	0.0142
negative regulation of dense core granule biogenesis (GO:2000706)	1	1	0.01	+	> 100	0.0142
uroporphyrinogen III biosynthetic process (GO:0006780)	1	1	0.01	+	> 100	0.0142
negative regulation of interleukin-4 biosynthetic process (GO:0045403)	1	1	0.01	+	> 100	0.0142
regulation of intraciliary retrograde transport (GO:1905799)	1	1	0.01	+	> 100	0.0142
response to magnetism (GO:0071000)	1	1	0.01	+	> 100	0.0142
chondrocyte morphogenesis (GO:0090171)	1	1	0.01	+	> 100	0.0142
intrinsic apoptotic signaling pathway in response to hypoxia (GO:1990144)	1	1	0.01	+	> 100	0.0142
negative regulation of histone H3-K36 methylation (GO:0000415)	1	1	0.01	+	> 100	0.0142
polyprenol catabolic process (GO:0016095)	1	1	0.01	+	> 100	0.0142
growth plate cartilage chondrocyte morphogenesis (GO:0003429)	1	1	0.01	+	> 100	0.0142
chondrocyte morphogenesis involved in endochondral bone morphogenesis (GO:0003414)	1	1	0.01	+	> 100	0.0142
uroporphyrinogen III metabolic process (GO:0046502)	1	1	0.01	+	> 100	0.0142
regulation of excitatory postsynaptic membrane potential involved in skeletal muscle contraction (GO:0014853)	1	1	0.01	+	> 100	0.0142
regulation of skeletal muscle contraction by neural stimulation via neuromuscular junction (GO:0014852)	1	1	0.01	+	> 100	0.0142
positive regulation of sodium:potassium-exchanging ATPase activity (GO:1903408)	1	1	0.01	+	> 100	0.0142
negative regulation of sodium:potassium-exchanging ATPase activity (GO:1903407)	1	1	0.01	+	> 100	0.0142
regulation of sodium:potassium-exchanging ATPase activity (GO:1903406)	1	1	0.01	+	> 100	0.0142
dendritic cell dendrite assembly (GO:0097026)	1	1	0.01	+	> 100	0.0142
superior vena cava morphogenesis (GO:0060578)	1	1	0.01	+	> 100	0.0142
left lung morphogenesis (GO:0060460)	2	1	0.01	+	69.58	0.0213
regulation of mast cell differentiation (GO:0060375)	2	1	0.01	+	69.58	0.0213
spermatogonial cell division (GO:0007284)	2	1	0.01	+	69.58	0.0213
positive regulation of activation of membrane attack complex (GO:0001970)	2	1	0.01	+	69.58	0.0213
subthalamus development (GO:0021539)	2	1	0.01	+	69.58	0.0213
regulation of interleukin-4 biosynthetic process (GO:0045402)	2	1	0.01	+	69.58	0.0213
circadian temperature homeostasis (GO:0060086)	2	1	0.01	+	69.58	0.0213
C-terminal protein methylation (GO:0006481)	2	1	0.01	+	69.58	0.0213
extraocular skeletal muscle development (GO:0002074)	2	1	0.01	+	69.58	0.0213
cellular response to glucagon stimulus (GO:0071377)	2	1	0.01	+	69.58	0.0213
cellular response to cobalt ion (GO:0071279)	2	1	0.01	+	69.58	0.0213
cellular response to folic acid (GO:0071231)	2	1	0.01	+	69.58	0.0213
positive regulation of sodium:proton antiporter activity (GO:0032417)	2	1	0.01	+	69.58	0.0213
response to cobalt ion (GO:0032025)	2	1	0.01	+	69.58	0.0213
mucus secretion (GO:0070254)	2	1	0.01	+	69.58	0.0213
negative regulation of tooth mineralization (GO:0070171)	2	1	0.01	+	69.58	0.0213
hyperosmotic salinity response (GO:0042538)	2	1	0.01	+	69.58	0.0213
positive regulation of heparan sulfate proteoglycan biosynthetic process (GO:0010909)	2	1	0.01	+	69.58	0.0213
regulation of heparan sulfate proteoglycan biosynthetic process (GO:0010908)	2	1	0.01	+	69.58	0.0213
cell proliferation involved in outflow tract morphogenesis (GO:0061325)	2	1	0.01	+	69.58	0.0213
cell proliferation involved in heart morphogenesis (GO:0061323)	2	1	0.01	+	69.58	0.0213
growth plate cartilage morphogenesis (GO:0003422)	2	1	0.01	+	69.58	0.0213
positive regulation of trophectodermal cell proliferation (GO:1904075)	2	1	0.01	+	69.58	0.0213
regulation of trophectodermal cell proliferation (GO:1904073)	2	1	0.01	+	69.58	0.0213
positive regulation of histamine secretion by mast cell (GO:1903595)	2	1	0.01	+	69.58	0.0213
regulation of histamine secretion by mast cell (GO:1903593)	2	1	0.01	+	69.58	0.0213
regulation of skeletal muscle contraction by calcium ion signaling (GO:0014722)	2	1	0.01	+	69.58	0.0213
positive regulation of cell growth involved in cardiac muscle cell development (GO:0061051)	2	1	0.01	+	69.58	0.0213
tricuspid valve formation (GO:0003195)	2	1	0.01	+	69.58	0.0213
pulmonary vein morphogenesis (GO:0060577)	2	1	0.01	+	69.58	0.0213
histone H3-K27 demethylation (GO:0071557)	5	2	0.04	+	55.66	0.00104
kinetochore assembly (GO:0051382)	8	3	0.06	+	52.18	5.64e-05
left lung development (GO:0060459)	3	1	0.02	+	46.39	0.0282
positive regulation of proteoglycan biosynthetic process (GO:1902730)	3	1	0.02	+	46.39	0.0282
regulation of activation of membrane attack complex (GO:0001969)	3	1	0.02	+	46.39	0.0282
transcriptional activation by promoter-enhancer looping (GO:0071733)	3	1	0.02	+	46.39	0.0282
dsDNA loop formation (GO:0090579)	3	1	0.02	+	46.39	0.0282
positive regulation of bile acid biosynthetic process (GO:0070859)	3	1	0.02	+	46.39	0.0282
positive regulation of protein activation cascade (GO:2000259)	3	1	0.02	+	46.39	0.0282
regulation of sodium:proton antiporter activity (GO:0032415)	3	1	0.02	+	46.39	0.0282
response to folic acid (GO:0051593)	3	1	0.02	+	46.39	0.0282
negative regulation of histone H3-K4 methylation (GO:0051572)	3	1	0.02	+	46.39	0.0282
gene looping (GO:0090202)	3	1	0.02	+	46.39	0.0282
negative regulation of cortisol biosynthetic process (GO:2000065)	3	1	0.02	+	46.39	0.0282
negative regulation of aldosterone biosynthetic process (GO:0032348)	3	1	0.02	+	46.39	0.0282
negative regulation of aldosterone metabolic process (GO:0032345)	3	1	0.02	+	46.39	0.0282
myoblast proliferation (GO:0051450)	3	1	0.02	+	46.39	0.0282
exosomal secretion (GO:1990182)	3	1	0.02	+	46.39	0.0282
deltoid tuberosity development (GO:0035993)	3	1	0.02	+	46.39	0.0282
multivesicular body assembly (GO:0036258)	3	1	0.02	+	46.39	0.0282
multivesicular body organization (GO:0036257)	3	1	0.02	+	46.39	0.0282
positive regulation of bile acid metabolic process (GO:1904253)	3	1	0.02	+	46.39	0.0282
regulation of multivesicular body size (GO:0010796)	3	1	0.02	+	46.39	0.0282
hypoxia-inducible factor-1alpha signaling pathway (GO:0097411)	3	1	0.02	+	46.39	0.0282
muscle cell apoptotic process (GO:0010657)	3	1	0.02	+	46.39	0.0282
pulmonary myocardium development (GO:0003350)	3	1	0.02	+	46.39	0.0282
positive regulation of complement activation (GO:0045917)	3	1	0.02	+	46.39	0.0282
cardiac neural crest cell migration involved in outflow tract morphogenesis (GO:0003253)	3	1	0.02	+	46.39	0.0282
negative regulation of smooth muscle cell apoptotic process (GO:0034392)	3	1	0.02	+	46.39	0.0282
regulation of cell growth involved in cardiac muscle cell development (GO:0061050)	3	1	0.02	+	46.39	0.0282
endodermal digestive tract morphogenesis (GO:0061031)	3	1	0.02	+	46.39	0.0282
mitral valve formation (GO:0003192)	3	1	0.02	+	46.39	0.0282
positive regulation of sodium ion transmembrane transporter activity (GO:2000651)	7	2	0.05	+	39.76	0.00176
kinetochore organization (GO:0051383)	12	3	0.09	+	34.79	0.000152
positive regulation of glycoprotein biosynthetic process (GO:0010560)	12	3	0.09	+	34.79	0.000152
regulation of skeletal muscle contraction (GO:0014819)	8	2	0.06	+	34.79	0.00219
dolichol metabolic process (GO:0019348)	4	1	0.03	+	34.79	0.0352
negative regulation of oocyte development (GO:0060283)	4	1	0.03	+	34.79	0.0352
regulation of dense core granule biogenesis (GO:2000705)	4	1	0.03	+	34.79	0.0352
negative regulation of high voltage-gated calcium channel activity (GO:1901842)	4	1	0.03	+	34.79	0.0352
regulation of synapse structural plasticity (GO:0051823)	4	1	0.03	+	34.79	0.0352
negative regulation of calcineurin-NFAT signaling cascade (GO:0070885)	4	1	0.03	+	34.79	0.0352
maintenance of Golgi location (GO:0051684)	4	1	0.03	+	34.79	0.0352
negative regulation of oogenesis (GO:1905880)	4	1	0.03	+	34.79	0.0352
succinate metabolic process (GO:0006105)	4	1	0.03	+	34.79	0.0352
negative regulation of glucocorticoid biosynthetic process (GO:0031947)	4	1	0.03	+	34.79	0.0352
negative regulation of glucocorticoid metabolic process (GO:0031944)	4	1	0.03	+	34.79	0.0352
negative regulation of calcineurin-mediated signaling (GO:0106057)	4	1	0.03	+	34.79	0.0352
negative regulation of steroid hormone biosynthetic process (GO:0090032)	4	1	0.03	+	34.79	0.0352
COPI-coated vesicle budding (GO:0035964)	4	1	0.03	+	34.79	0.0352
regulation of histone H3-K36 methylation (GO:0000414)	4	1	0.03	+	34.79	0.0352
snoRNA localization (GO:0048254)	4	1	0.03	+	34.79	0.0352
bone mineralization involved in bone maturation (GO:0035630)	4	1	0.03	+	34.79	0.0352
extracellular exosome biogenesis (GO:0097734)	4	1	0.03	+	34.79	0.0352
autophagosome membrane docking (GO:0016240)	4	1	0.03	+	34.79	0.0352
negative regulation of odontogenesis (GO:0042483)	4	1	0.03	+	34.79	0.0352
regulation of definitive erythrocyte differentiation (GO:0010724)	4	1	0.03	+	34.79	0.0352
negative regulation of mitochondrial fusion (GO:0010637)	4	1	0.03	+	34.79	0.0352
mitochondrial respiratory chain complex II assembly (GO:0034553)	4	1	0.03	+	34.79	0.0352
respiratory chain complex II assembly (GO:0034552)	4	1	0.03	+	34.79	0.0352
regulation of acetyl-CoA biosynthetic process from pyruvate (GO:0010510)	4	1	0.03	+	34.79	0.0352
mitochondrial respiratory chain complex II biogenesis (GO:0097032)	4	1	0.03	+	34.79	0.0352
positive regulation of glycoprotein metabolic process (GO:1903020)	14	3	0.1	+	29.82	0.000225
positive regulation of sodium ion transmembrane transport (GO:1902307)	10	2	0.07	+	27.83	0.00319
apical protein localization (GO:0045176)	10	2	0.07	+	27.83	0.00319
response to glucagon (GO:0033762)	5	1	0.04	+	27.83	0.0421
negative regulation of toll-like receptor 4 signaling pathway (GO:0034144)	5	1	0.04	+	27.83	0.0421
regulation of mesenchymal stem cell differentiation (GO:2000739)	5	1	0.04	+	27.83	0.0421
primitive hemopoiesis (GO:0060215)	5	1	0.04	+	27.83	0.0421
specification of axis polarity (GO:0065001)	5	1	0.04	+	27.83	0.0421
negative regulation of sodium ion transmembrane transporter activity (GO:2000650)	5	1	0.04	+	27.83	0.0421
positive regulation of protein glycosylation (GO:0060050)	5	1	0.04	+	27.83	0.0421
aggressive behavior (GO:0002118)	5	1	0.04	+	27.83	0.0421
regulation of high voltage-gated calcium channel activity (GO:1901841)	5	1	0.04	+	27.83	0.0421
negative regulation of interleukin-4 production (GO:0032713)	5	1	0.04	+	27.83	0.0421
regulation of cortisol biosynthetic process (GO:2000064)	5	1	0.04	+	27.83	0.0421
regulation of aldosterone biosynthetic process (GO:0032347)	5	1	0.04	+	27.83	0.0421
double-strand break repair via break-induced replication (GO:0000727)	5	1	0.04	+	27.83	0.0421
regulation of acyl-CoA biosynthetic process (GO:0050812)	5	1	0.04	+	27.83	0.0421
regulation of endosome size (GO:0051036)	5	1	0.04	+	27.83	0.0421
atrial cardiac muscle tissue morphogenesis (GO:0055009)	5	1	0.04	+	27.83	0.0421
negative regulation of receptor biosynthetic process (GO:0010871)	5	1	0.04	+	27.83	0.0421
polyprenol metabolic process (GO:0016093)	5	1	0.04	+	27.83	0.0421
cardiac neural crest cell development involved in outflow tract morphogenesis (GO:0061309)	5	1	0.04	+	27.83	0.0421
skeletal muscle satellite cell maintenance involved in skeletal muscle regeneration (GO:0014834)	5	1	0.04	+	27.83	0.0421
atrial cardiac muscle tissue development (GO:0003228)	5	1	0.04	+	27.83	0.0421
negative regulation of membrane potential (GO:0045837)	5	1	0.04	+	27.83	0.0421
hypothalamus cell migration (GO:0021855)	5	1	0.04	+	27.83	0.0421
atrioventricular valve formation (GO:0003190)	5	1	0.04	+	27.83	0.0421
tricuspid valve morphogenesis (GO:0003186)	5	1	0.04	+	27.83	0.0421
response to electrical stimulus (GO:0051602)	11	2	0.08	+	25.3	0.00375
stress granule assembly (GO:0034063)	12	2	0.09	+	23.19	0.00435
resolution of meiotic recombination intermediates (GO:0000712)	12	2	0.09	+	23.19	0.00435
activation of transmembrane receptor protein tyrosine kinase activity (GO:0007171)	6	1	0.04	+	23.19	0.0489
DNA unwinding involved in DNA replication (GO:0006268)	6	1	0.04	+	23.19	0.0489
extracellular vesicle biogenesis (GO:0140112)	6	1	0.04	+	23.19	0.0489
regulation of glucocorticoid biosynthetic process (GO:0031946)	6	1	0.04	+	23.19	0.0489
regulation of aldosterone metabolic process (GO:0032344)	6	1	0.04	+	23.19	0.0489
N-terminal peptidyl-methionine acetylation (GO:0017196)	6	1	0.04	+	23.19	0.0489
regulation of mitochondrial fusion (GO:0010635)	6	1	0.04	+	23.19	0.0489
isoprenoid catabolic process (GO:0008300)	6	1	0.04	+	23.19	0.0489
chondrocyte development involved in endochondral bone morphogenesis (GO:0003433)	6	1	0.04	+	23.19	0.0489
negative regulation of calcium ion-dependent exocytosis (GO:0045955)	6	1	0.04	+	23.19	0.0489
copulation (GO:0007620)	6	1	0.04	+	23.19	0.0489
iris morphogenesis (GO:0061072)	6	1	0.04	+	23.19	0.0489
tricuspid valve development (GO:0003175)	6	1	0.04	+	23.19	0.0489
centromere complex assembly (GO:0034508)	19	3	0.14	+	21.97	0.000497
establishment of melanosome localization (GO:0032401)	20	3	0.14	+	20.87	0.000568
establishment of pigment granule localization (GO:0051905)	21	3	0.15	+	19.88	0.000646
melanosome localization (GO:0032400)	21	3	0.15	+	19.88	0.000646
meiotic chromosome separation (GO:0051307)	14	2	0.1	+	19.88	0.00568
pigment granule localization (GO:0051875)	22	3	0.16	+	18.98	0.00073
regulation of calcineurin-NFAT signaling cascade (GO:0070884)	16	2	0.11	+	17.39	0.00718
regulation of calcineurin-mediated signaling (GO:0106056)	16	2	0.11	+	17.39	0.00718
ATP hydrolysis coupled transmembrane transport (GO:0090662)	26	3	0.19	+	16.06	0.00114
ATP hydrolysis coupled proton transport (GO:0015991)	26	3	0.19	+	16.06	0.00114
energy coupled proton transmembrane transport, against electrochemical gradient (GO:0015988)	28	3	0.2	+	14.91	0.00138
regulation of glycogen metabolic process (GO:0070873)	19	2	0.14	+	14.65	0.00972
positive regulation of sodium ion transport (GO:0010765)	20	2	0.14	+	13.92	0.0106
atrioventricular valve development (GO:0003171)	21	2	0.15	+	13.25	0.0116
chromosome separation (GO:0051304)	22	2	0.16	+	12.65	0.0126
regulation of glycoprotein biosynthetic process (GO:0010559)	34	3	0.24	+	12.28	0.00232
replication fork processing (GO:0031297)	24	2	0.17	+	11.6	0.0147
regulation of polysaccharide metabolic process (GO:0032881)	25	2	0.18	+	11.13	0.0158
regulation of glycoprotein metabolic process (GO:1903018)	38	3	0.27	+	10.99	0.00311
DNA replication initiation (GO:0006270)	27	2	0.19	+	10.31	0.0181
histone lysine demethylation (GO:0070076)	27	2	0.19	+	10.31	0.0181
cardiac atrium morphogenesis (GO:0003209)	27	2	0.19	+	10.31	0.0181
cellular pigmentation (GO:0033059)	41	3	0.29	+	10.18	0.00381
histone demethylation (GO:0016577)	28	2	0.2	+	9.94	0.0193
myoblast differentiation (GO:0045445)	29	2	0.21	+	9.6	0.0205
regulation of protein autophosphorylation (GO:0031952)	29	2	0.21	+	9.6	0.0205
cardiac atrium development (GO:0003230)	29	2	0.21	+	9.6	0.0205
regulation of glucose metabolic process (GO:0010906)	73	5	0.52	+	9.53	0.000241
protein demethylation (GO:0006482)	30	2	0.22	+	9.28	0.0218
'de novo' protein folding (GO:0006458)	30	2	0.22	+	9.28	0.0218
DNA-dependent DNA replication maintenance of fidelity (GO:0045005)	30	2	0.22	+	9.28	0.0218
protein dealkylation (GO:0008214)	30	2	0.22	+	9.28	0.0218
ventricular septum morphogenesis (GO:0060412)	31	2	0.22	+	8.98	0.0231
regulation of sodium ion transmembrane transporter activity (GO:2000649)	32	2	0.23	+	8.7	0.0244
regulation of gluconeogenesis (GO:0006111)	33	2	0.24	+	8.43	0.0258
regulation of release of cytochrome c from mitochondria (GO:0090199)	33	2	0.24	+	8.43	0.0258
axon extension (GO:0048675)	33	2	0.24	+	8.43	0.0258
regulation of coenzyme metabolic process (GO:0051196)	33	2	0.24	+	8.43	0.0258
Golgi vesicle budding (GO:0048194)	33	2	0.24	+	8.43	0.0258
ventricular septum development (GO:0003281)	53	3	0.38	+	7.88	0.00749
reciprocal meiotic recombination (GO:0007131)	36	2	0.26	+	7.73	0.0301
homologous recombination (GO:0035825)	36	2	0.26	+	7.73	0.0301
negative regulation of histone modification (GO:0031057)	36	2	0.26	+	7.73	0.0301
regulation of cellular carbohydrate metabolic process (GO:0010675)	91	5	0.65	+	7.65	0.000629
negative regulation of mitochondrion organization (GO:0010823)	37	2	0.27	+	7.52	0.0315
heart valve development (GO:0003170)	37	2	0.27	+	7.52	0.0315
regulation of sodium ion transport (GO:0002028)	57	3	0.41	+	7.32	0.00906
regulation of sodium ion transmembrane transport (GO:1902305)	38	2	0.27	+	7.32	0.0331
positive regulation of ATPase activity (GO:0032781)	38	2	0.27	+	7.32	0.0331
proteoglycan biosynthetic process (GO:0030166)	38	2	0.27	+	7.32	0.0331
ATP hydrolysis coupled cation transmembrane transport (GO:0099132)	58	3	0.42	+	7.2	0.00948
ATP hydrolysis coupled ion transmembrane transport (GO:0099131)	58	3	0.42	+	7.2	0.00948
negative regulation of ion transmembrane transporter activity (GO:0032413)	39	2	0.28	+	7.14	0.0346
regulation of cofactor metabolic process (GO:0051193)	39	2	0.28	+	7.14	0.0346
positive regulation of DNA binding (GO:0043388)	39	2	0.28	+	7.14	0.0346
regulation of carbohydrate biosynthetic process (GO:0043255)	60	3	0.43	+	6.96	0.0104
positive regulation of DNA replication (GO:0045740)	40	2	0.29	+	6.96	0.0362
mitotic metaphase plate congression (GO:0007080)	40	2	0.29	+	6.96	0.0362
positive regulation of fibroblast proliferation (GO:0048146)	40	2	0.29	+	6.96	0.0362
cytoplasmic microtubule organization (GO:0031122)	41	2	0.29	+	6.79	0.0377
regulation of bone mineralization (GO:0030500)	62	3	0.45	+	6.73	0.0113
vesicle budding from membrane (GO:0006900)	42	2	0.3	+	6.63	0.0394
regulation of carbohydrate metabolic process (GO:0006109)	107	5	0.77	+	6.5	0.00126
negative regulation of fat cell differentiation (GO:0045599)	43	2	0.31	+	6.47	0.041
axis specification (GO:0009798)	66	3	0.47	+	6.33	0.0132
negative regulation of chromatin organization (GO:1905268)	44	2	0.32	+	6.33	0.0427
cellular response to hypoxia (GO:0071456)	67	3	0.48	+	6.23	0.0138
regulation of generation of precursor metabolites and energy (GO:0043467)	67	3	0.48	+	6.23	0.0138
positive regulation of ion transmembrane transporter activity (GO:0032414)	45	2	0.32	+	6.18	0.0444
regulation of lymphocyte apoptotic process (GO:0070228)	45	2	0.32	+	6.18	0.0444
regulation of biomineral tissue development (GO:0070167)	68	3	0.49	+	6.14	0.0143
cellular response to decreased oxygen levels (GO:0036294)	69	3	0.5	+	6.05	0.0148
regulation of steroid biosynthetic process (GO:0050810)	46	2	0.33	+	6.05	0.0461
negative regulation of cation transmembrane transport (GO:1904063)	46	2	0.33	+	6.05	0.0461
demethylation (GO:0070988)	47	2	0.34	+	5.92	0.0478
negative regulation of transporter activity (GO:0032410)	47	2	0.34	+	5.92	0.0478
positive regulation of macroautophagy (GO:0016239)	48	2	0.34	+	5.8	0.0496
myotube differentiation (GO:0014902)	48	2	0.34	+	5.8	0.0496
DNA-dependent DNA replication (GO:0006261)	98	4	0.7	+	5.68	0.00617
pigmentation (GO:0043473)	81	3	0.58	+	5.15	0.0223
cellular response to oxygen levels (GO:0071453)	82	3	0.59	+	5.09	0.023
cardiac septum development (GO:0003279)	82	3	0.59	+	5.09	0.023
establishment of vesicle localization (GO:0051650)	138	5	0.99	+	5.04	0.00366
regulation of cellular ketone metabolic process (GO:0010565)	84	3	0.6	+	4.97	0.0244
regulation of regulated secretory pathway (GO:1903305)	85	3	0.61	+	4.91	0.0252
bone development (GO:0060348)	145	5	1.04	+	4.8	0.00448
vesicle localization (GO:0051648)	145	5	1.04	+	4.8	0.00448
DNA replication (GO:0006260)	147	5	1.06	+	4.73	0.00474
regulation of DNA replication (GO:0006275)	91	3	0.65	+	4.59	0.0298
mitotic sister chromatid segregation (GO:0000070)	93	3	0.67	+	4.49	0.0314
negative regulation of chromosome organization (GO:2001251)	97	3	0.7	+	4.3	0.0349
cardiac ventricle development (GO:0003231)	100	3	0.72	+	4.17	0.0376
positive regulation of cell growth (GO:0030307)	101	3	0.73	+	4.13	0.0385
regulation of fat cell differentiation (GO:0045598)	103	3	0.74	+	4.05	0.0403
striated muscle cell development (GO:0055002)	104	3	0.75	+	4.01	0.0413
response to hypoxia (GO:0001666)	143	4	1.03	+	3.89	0.0212
response to decreased oxygen levels (GO:0036293)	145	4	1.04	+	3.84	0.0222
cellular response to abiotic stimulus (GO:0071214)	189	5	1.36	+	3.68	0.0128
nuclear chromosome segregation (GO:0098813)	189	5	1.36	+	3.68	0.0128
cellular response to environmental stimulus (GO:0104004)	189	5	1.36	+	3.68	0.0128
regulation of ossification (GO:0030278)	153	4	1.1	+	3.64	0.0262
DNA recombination (GO:0006310)	155	4	1.11	+	3.59	0.0273
response to oxygen levels (GO:0070482)	157	4	1.13	+	3.55	0.0284
chromosome segregation (GO:0007059)	237	6	1.7	+	3.52	0.00808
cellular protein complex assembly (GO:0043623)	328	8	2.36	+	3.39	0.00291
exocytosis (GO:0006887)	165	4	1.19	+	3.37	0.0331
developmental growth (GO:0048589)	290	7	2.08	+	3.36	0.00556
protein-DNA complex assembly (GO:0065004)	217	5	1.56	+	3.21	0.0217
growth (GO:0040007)	315	7	2.26	+	3.09	0.0085
negative regulation of apoptotic signaling pathway (GO:2001234)	180	4	1.29	+	3.09	0.0431
cell division (GO:0051301)	282	6	2.03	+	2.96	0.0175
establishment of organelle localization (GO:0051656)	288	6	2.07	+	2.9	0.0191
protein-DNA complex subunit organization (GO:0071824)	242	5	1.74	+	2.88	0.0323
nuclear division (GO:0000280)	243	5	1.75	+	2.86	0.0328
organelle localization (GO:0051640)	391	8	2.81	+	2.85	0.00803
organelle fission (GO:0048285)	268	5	1.93	+	2.6	0.0464
chromosome organization (GO:0051276)	912	17	6.55	+	2.59	0.000356
cellular macromolecular complex assembly (GO:0034622)	759	14	5.45	+	2.57	0.00132
covalent chromatin modification (GO:0016569)	379	7	2.72	+	2.57	0.0211
histone modification (GO:0016570)	337	6	2.42	+	2.48	0.0368
DNA repair (GO:0006281)	363	6	2.61	+	2.3	0.0493
organelle assembly (GO:0070925)	556	9	4	+	2.25	0.0203
response to abiotic stimulus (GO:0009628)	682	11	4.9	+	2.24	0.0176
chromatin organization (GO:0006325)	634	10	4.56	+	2.19	0.0267
protein complex assembly (GO:0006461)	736	11	5.29	+	2.08	0.0227
protein complex biogenesis (GO:0070271)	737	11	5.3	+	2.08	0.0229
protein complex subunit organization (GO:0071822)	838	12	6.02	+	1.99	0.021
macromolecular complex assembly (GO:0065003)	1177	16	8.46	+	1.89	0.0129
macromolecular complex subunit organization (GO:0043933)	1325	17	9.52	+	1.79	0.0186
organelle organization (GO:0006996)	2732	33	19.63	+	1.68	0.00339
cellular component assembly (GO:0022607)	1857	21	13.34	+	1.57	0.0428
cellular component biogenesis (GO:0044085)	2059	23	14.8	+	1.55	0.0384
cellular component organization or biogenesis (GO:0071840)	4411	42	31.7	+	1.33	0.0462
