# Supplementary material for: Impact of energy restriction during late gestation on the muscle and blood transcriptome of beef calves after preconditioning
Source: BMC Genomics. 2018 Sep 25;19:702. doi: 10.1186/s12864-018-5089-8 (PMC6156876; doi:10.1186/s12864-018-5089-8)
Supplement: Supplementary file 2 — Differentially expressed genes in muscle. Excel file with all differentially expressed genes (DEG; q-value < 0.05). The tabs correspond to each effect of diet, sex and diet-by-sex in the muscle tissue. The columns represent: (1) Ensembl gene ID, (2) HGNC gene symbol, (3) q-values (FDR corrected P-values), (4) fold change, values between 0 and 1 being down-regulated and values bigger than 1 representing the up-regulated in the REST, and (5) standard errors of the fold change. (XLSX 215 kb) [file 12864_2018_5089_MOESM2_ESM.xlsx]

## Sheet: Diet 
gene	hgnc_symbol	q-value	FC	SE
ENSBTAG00000002402	IGF2R	0	0.56	0.101248
ENSBTAG00000011403	RUSC2	0	0.51	0.114983
ENSBTAG00000017373	LACTB	5.081e-10	1.72	0.104754
ENSBTAG00000014710	RAP1A	1.14323e-09	0.68	0.0753664
ENSBTAG00000008389	HTRA1	3.65832e-09	1.92	0.132194
ENSBTAG00000007681	DHFR	3.27725e-08	0.46	0.165333
ENSBTAG00000021766	HBEGF	6.68514e-08	0.33	0.239632
ENSBTAG00000000501	KLHL13	1.11846e-07	0.35	0.228234
ENSBTAG00000000662	TCF20	1.20725e-07	0.59	0.117349
ENSBTAG00000005370	TMTC1	1.20725e-07	0.44	0.182934
ENSBTAG00000009489	CACNA2D2	1.52014e-07	3.41	0.274545
ENSBTAG00000046174	GNA13	1.75803e-07	0.6	0.115199
ENSBTAG00000002126	PFKFB2	2.19281e-07	2.04	0.161438
ENSBTAG00000007632	FAM151B	2.19281e-07	1.66	0.114463
ENSBTAG00000011126	STK38	3.01507e-07	0.65	0.0979301
ENSBTAG00000033290	TMEM60	5.74471e-07	1.74	0.128674
ENSBTAG00000006765	LARS	8.21682e-07	0.76	0.0638681
ENSBTAG00000012391	MINDY2	8.21682e-07	0.56	0.135584
ENSBTAG00000034501	CFI	1.39931e-06	1.47	0.0923613
ENSBTAG00000001614	ZNF174	1.53055e-06	0.36	0.245835
ENSBTAG00000011820	DAPK2	1.63797e-06	2.73	0.242228
ENSBTAG00000015085	CLIC3	3.13881e-06	4.75	0.383324
ENSBTAG00000013926	FCGRT	3.46911e-06	1.74	0.137215
ENSBTAG00000001724	ZADH2	4.01196e-06	1.67	0.126914
ENSBTAG00000018796	RABGGTA	4.01196e-06	1.51	0.10246
ENSBTAG00000004266	DDX25	4.5362e-06	6.34	0.462095
ENSBTAG00000020073	NCEH1	4.5362e-06	1.87	0.156965
ENSBTAG00000032996	P4HA1	5.06122e-06	0.43	0.210778
ENSBTAG00000000053	FILIP1	6.14035e-06	0.55	0.151627
ENSBTAG00000011116	PAQR9	7.41481e-06	4.62	0.390538
ENSBTAG00000017188	ISM1	7.41481e-06	0.36	0.260839
ENSBTAG00000019997	TRHR	7.41481e-06	21.44	0.781219
ENSBTAG00000020327	ZNF410	7.43041e-06	0.71	0.0868502
ENSBTAG00000007666	IGF2BP2	1.08108e-05	0.31	0.301812
ENSBTAG00000019070	PMP22	1.25625e-05	0.5	0.182645
ENSBTAG00000026886	C14orf2	1.43129e-05	1.53	0.111996
ENSBTAG00000014700	DYNC1LI1	1.44823e-05	0.56	0.15105
ENSBTAG00000001303	HSPB8	1.5061e-05	0.55	0.157687
ENSBTAG00000013364	LIPM	1.5754e-05	41.91	0.981754
ENSBTAG00000019037	AQP4	1.67197e-05	4.29	0.383468
ENSBTAG00000004420	BAHD1	1.70862e-05	0.59	0.137835
ENSBTAG00000007199		2.46542e-05	0.34	0.287096
ENSBTAG00000015202	ATP5S	2.46542e-05	0.49	0.18856
ENSBTAG00000007834	PPP1R16A	2.49925e-05	1.83	0.162159
ENSBTAG00000033080	RPL15	2.94899e-05	1.32	0.0758136
ENSBTAG00000026263	ZNF233	3.26272e-05	0.5	0.18654
ENSBTAG00000016736	HIGD1B	3.3255e-05	1.93	0.178029
ENSBTAG00000002955		3.40186e-05	0.11	0.589197
ENSBTAG00000020713	BACH2	3.40186e-05	0.27	0.353172
ENSBTAG00000046670	MLX	3.50156e-05	0.82	0.0532066
ENSBTAG00000047764	LOC107131247	3.50156e-05	0.06	0.770111
ENSBTAG00000017116	RASD2	3.81623e-05	0.74	0.0820749
ENSBTAG00000000821	GPR137C	3.82051e-05	0.06	0.783383
ENSBTAG00000003178	ATE1	3.82051e-05	0.67	0.109024
ENSBTAG00000006291	CYLD	3.82051e-05	0.58	0.147876
ENSBTAG00000009845	ITPK1	3.82051e-05	0.47	0.207171
ENSBTAG00000014827	UBQLN1	3.82051e-05	0.74	0.0810218
ENSBTAG00000018518	RASL10B	3.82051e-05	0.52	0.180048
ENSBTAG00000020056	COL12A1	3.82051e-05	0.16	0.51057
ENSBTAG00000045776	C1orf122	3.82051e-05	1.56	0.121965
ENSBTAG00000000308	ITCH	3.89271e-05	0.81	0.0593958
ENSBTAG00000017509	MYPN	3.9202e-05	0.57	0.153358
ENSBTAG00000016533	FOXP1	3.98931e-05	0.52	0.17976
ENSBTAG00000046939	TMEM250	3.98931e-05	1.45	0.101898
ENSBTAG00000010229	LAMA2	4.10452e-05	0.42	0.241219
ENSBTAG00000004995	C1GALT1	4.40306e-05	0.54	0.169949
ENSBTAG00000007449	HS3ST1	4.60518e-05	0.21	0.434251
ENSBTAG00000017957	SPATA24	6.65014e-05	1.39	0.0918275
ENSBTAG00000031061	POLR2L	6.86057e-05	1.55	0.12299
ENSBTAG00000038238		7.10441e-05	1.69	0.147588
ENSBTAG00000008131	RNF115	7.15343e-05	0.71	0.0948428
ENSBTAG00000009161	TIGD4	7.40202e-05	0.14	0.561353
ENSBTAG00000018689	LIG3	7.40202e-05	0.61	0.138196
ENSBTAG00000038050	ZNF420	7.88735e-05	0.47	0.21222
ENSBTAG00000005490	P4HTM	8.19925e-05	1.59	0.132641
ENSBTAG00000007840	HMGCR	8.71982e-05	0.54	0.174422
ENSBTAG00000007121	TK1	8.74466e-05	2.31	0.239632
ENSBTAG00000008632	BOLA2B	8.74466e-05	1.66	0.14427
ENSBTAG00000004139	BACH1	8.83049e-05	0.56	0.168363
ENSBTAG00000008313	KLF15	8.83049e-05	0.42	0.251895
ENSBTAG00000008625	PLEKHF1	8.83049e-05	1.85	0.175865
ENSBTAG00000008966	TSPAN7	8.83049e-05	0.68	0.111116
ENSBTAG00000006166	WRNIP1	9.44583e-05	1.45	0.106327
ENSBTAG00000003490	ELMO1	9.95016e-05	0.51	0.194331
ENSBTAG00000025099	RNF145	0.000111923	0.54	0.180337
ENSBTAG00000000575	TNC	0.000119525	0.03	1.06168
ENSBTAG00000026624	ETFRF1	0.000119525	1.57	0.131112
ENSBTAG00000047628	XPO7	0.000119525	0.76	0.0813391
ENSBTAG00000011657		0.000154186	2.23	0.235881
ENSBTAG00000017652	NUP50	0.000154186	0.68	0.112992
ENSBTAG00000003362	HSP90B1	0.000172045	0.57	0.165189
ENSBTAG00000014996	WDR62	0.00017717	0.33	0.324751
ENSBTAG00000006420	BMPR2	0.00019394	0.69	0.111333
ENSBTAG00000015554	TMF1	0.000195093	0.7	0.107827
ENSBTAG00000017411	AK5	0.00020254	0.28	0.379573
ENSBTAG00000030690		0.00020254	0.65	0.128977
ENSBTAG00000039035	HSPA6	0.000204239	0.05	0.864751
ENSBTAG00000009446	USP10	0.000210258	0.75	0.0845564
ENSBTAG00000019394	ANO5	0.000210258	0.64	0.132526
ENSBTAG00000010505	INTS4	0.000214411	0.64	0.135397
ENSBTAG00000031249	PSMG4	0.000221393	1.56	0.133853
ENSBTAG00000005905		0.000232849	0.74	0.0903127
ENSBTAG00000011234	FOXO3	0.000243269	0.51	0.201544
ENSBTAG00000033186	OXCT1	0.000244435	0.63	0.137907
ENSBTAG00000021189	ARHGAP36	0.000282662	0.28	0.386209
ENSBTAG00000004448	CKAP5	0.000306872	0.67	0.119758
ENSBTAG00000009811	BOP1	0.000306872	0.7	0.106961
ENSBTAG00000005826	PTAR1	0.000312273	0.57	0.173412
ENSBTAG00000026246	MOSPD3	0.000312814	1.44	0.110828
ENSBTAG00000039731	RND3	0.000321521	0.5	0.211355
ENSBTAG00000023999	GTF2A1L	0.00032376	0.02	1.23711
ENSBTAG00000014001	MAP1A	0.000329993	0.21	0.47306
ENSBTAG00000006320	DBT	0.000332641	0.55	0.185242
ENSBTAG00000016768	SCN3B	0.000336844	0.32	0.352018
ENSBTAG00000038978		0.000336844	0.52	0.202699
ENSBTAG00000010047	TIAM2	0.000339502	0.58	0.16591
ENSBTAG00000010506	MEAF6	0.000339502	0.74	0.0908177
ENSBTAG00000010945	SEC24B	0.000339502	0.73	0.0949726
ENSBTAG00000021025	P3H2	0.000343804	0.31	0.35952
ENSBTAG00000013029	ARNTL	0.000353211	0.5	0.210778
ENSBTAG00000020010	SPATA1	0.00036247	2.31	0.258242
ENSBTAG00000003384	CEP162	0.000379896	0.38	0.30109
ENSBTAG00000000382	MED27	0.000380835	0.72	0.10259
ENSBTAG00000016691	LACC1	0.000389405	0.43	0.263292
ENSBTAG00000004257	TAF4B	0.000392032	0.29	0.381737
ENSBTAG00000006676	FIBIN	0.000401357	1.56	0.137965
ENSBTAG00000002004	LLPH	0.000409462	1.37	0.0986803
ENSBTAG00000008170	POLA1	0.000420733	0.61	0.154801
ENSBTAG00000002792	FUT11	0.00042655	0.33	0.347545
ENSBTAG00000004747	SPCS1	0.000454315	1.36	0.0955208
ENSBTAG00000011847	ASPN	0.000461377	0.4	0.283634
ENSBTAG00000018433	DENND6A	0.000461377	0.49	0.223906
ENSBTAG00000001652	SLCO3A1	0.000464548	0.63	0.145712
ENSBTAG00000022886	RYR2	0.000495936	0.26	0.419103
ENSBTAG00000002550		0.000501652	1.35	0.0943955
ENSBTAG00000003552	MED17	0.00050479	0.7	0.11178
ENSBTAG00000015369	MLLT11	0.00050479	0.33	0.347112
ENSBTAG00000001589	TM9SF2	0.000522371	0.74	0.095492
ENSBTAG00000012416	ZNF511	0.000522371	1.45	0.117565
ENSBTAG00000010566	TMEM11	0.000525155	1.36	0.0980744
ENSBTAG00000017362	CNOT6	0.000540488	0.69	0.11908
ENSBTAG00000009770	GPD2	0.000541489	0.59	0.165044
ENSBTAG00000007510	PXMP2	0.000549064	0.79	0.0760589
ENSBTAG00000011757	PSEN1	0.000549064	0.73	0.0975839
ENSBTAG00000012128	AASS	0.000549064	0.44	0.257377
ENSBTAG00000035662		0.000589378	0.39	0.300081
ENSBTAG00000011905	RRAS2	0.000591813	0.67	0.127159
ENSBTAG00000007963	KIDINS220	0.000619842	0.59	0.167208
ENSBTAG00000038889	RILP	0.000619842	0.8	0.0713413
ENSBTAG00000017430	PNCK	0.00062039	2.25	0.258387
ENSBTAG00000009822	PPP4R1	0.000626822	0.88	0.0394144
ENSBTAG00000012687	INSR	0.000668489	0.44	0.260262
ENSBTAG00000019545	SPATA13	0.00067916	0.31	0.371783
ENSBTAG00000003444	SYDE2	0.000694614	0.64	0.141976
ENSBTAG00000005355	BAG2	0.000697738	0.63	0.148165
ENSBTAG00000015753	RSBN1L	0.000732163	0.57	0.183367
ENSBTAG00000012088	FBLN1	0.000816955	0.37	0.324318
ENSBTAG00000005622	LITAF	0.00081732	0.46	0.248576
ENSBTAG00000022114	TMEM65	0.000845851	1.74	0.179471
ENSBTAG00000007441	SEC23IP	0.00103489	0.76	0.0917554
ENSBTAG00000009455	IL12RB2	0.00103489	2.22	0.261993
ENSBTAG00000048265		0.00107051	0.44	0.273391
ENSBTAG00000033563		0.00113786	0.47	0.25175
ENSBTAG00000005147	HPS5	0.00114183	0.54	0.206305
ENSBTAG00000000182	SPINT2	0.0011528	1.66	0.166631
ENSBTAG00000004415		0.00123514	0.35	0.347545
ENSBTAG00000004602	PITX1	0.00123514	4.2	0.476234
ENSBTAG00000006322		0.00123514	0.62	0.159129
ENSBTAG00000015023	TRAPPC6B	0.00123514	1.1	0.0305274
ENSBTAG00000018070	SCNM1	0.00123514	1.35	0.0991709
ENSBTAG00000014259	KCTD1	0.00123923	0.34	0.361972
ENSBTAG00000005376	FBXO30	0.00129212	0.54	0.202843
ENSBTAG00000047991	TAF4	0.00129521	0.77	0.0867781
ENSBTAG00000006235	INTS3	0.00130665	0.64	0.150329
ENSBTAG00000018534	ESS2	0.00137529	0.84	0.0566114
ENSBTAG00000008939	DNMBP	0.00139484	0.56	0.196207
ENSBTAG00000012977	COMTD1	0.00139484	2.63	0.323452
ENSBTAG00000018402	TSC22D2	0.00139484	0.81	0.0702592
ENSBTAG00000019417	ARMCX2	0.00139484	0.57	0.186252
ENSBTAG00000020374	THSD1	0.00139484	0.48	0.249009
ENSBTAG00000002020	CREBRF	0.00140006	0.59	0.176442
ENSBTAG00000008520	NFIC	0.00140055	0.87	0.0468155
ENSBTAG00000008886	STOX2	0.00153501	0.46	0.260695
ENSBTAG00000012471	ILF2	0.00155797	0.9	0.036933
ENSBTAG00000021272	ABCG1	0.00155797	0.07	0.894327
ENSBTAG00000038534	ZNF446	0.00155797	0.49	0.241651
ENSBTAG00000017385		0.00156384	0.48	0.244825
ENSBTAG00000005137	LPGAT1	0.00157935	0.52	0.223473
ENSBTAG00000002382	DDX10	0.00170084	0.67	0.135094
ENSBTAG00000019110	PNRC1	0.00170084	0.59	0.179616
ENSBTAG00000012920	TMEM70	0.00172328	0.66	0.140648
ENSBTAG00000013380	CEP192	0.00172328	0.31	0.397607
ENSBTAG00000015841	CCDC115	0.0017549	1.6	0.159706
ENSBTAG00000002827	ACAT2	0.00176547	0.24	0.480995
ENSBTAG00000034867	TMEM38B	0.00177957	0.75	0.0987669
ENSBTAG00000046367		0.00184832	0.12	0.736207
ENSBTAG00000006103	XRCC6	0.0018933	0.68	0.130982
ENSBTAG00000014526	MOB3A	0.00189762	0.65	0.148165
ENSBTAG00000010766	OIP5	0.00197441	2.14	0.261561
ENSBTAG00000039091	CSRNP3	0.00199935	1.72	0.186396
ENSBTAG00000006919	SMAD4	0.00200185	0.75	0.0994594
ENSBTAG00000012738	ZNF827	0.00201128	2.33	0.290126
ENSBTAG00000016296	GPD1	0.00201128	1.24	0.0746739
ENSBTAG00000003458	CDCA7	0.0020178	0.28	0.443052
ENSBTAG00000005792	BCCIP	0.00203684	1.68	0.178173
ENSBTAG00000010601	DOLK	0.00203684	0.66	0.144847
ENSBTAG00000044001	LPP	0.00203684	0.57	0.192311
ENSBTAG00000004593	TOP2B	0.00205726	0.72	0.115069
ENSBTAG00000008442	NSF	0.00208168	0.57	0.192888
ENSBTAG00000011976	CYP4B1	0.00214539	6	0.618916
ENSBTAG00000015821	AMPD3	0.00214539	0.31	0.402079
ENSBTAG00000003773	SLC25A13	0.00224886	1.67	0.178173
ENSBTAG00000019554	FBP2	0.00226126	1.99	0.23891
ENSBTAG00000019120	WDHD1	0.0023353	0.27	0.450121
ENSBTAG00000019711	LRMP	0.0023353	0.11	0.782518
ENSBTAG00000043568		0.0023353	1.84	0.212653
ENSBTAG00000003658	RELN	0.00241928	0.16	0.644308
ENSBTAG00000002500	FBXL15	0.00243522	1.44	0.128183
ENSBTAG00000018590	STRN	0.0024561	0.64	0.155378
ENSBTAG00000004305	RGS16	0.0024815	2.65	0.340187
ENSBTAG00000009439	EDRF1	0.00248518	0.65	0.151339
ENSBTAG00000012078	TMEM176A	0.00248518	0.31	0.406984
ENSBTAG00000013157	NOVA2	0.00248518	0.39	0.333118
ENSBTAG00000018237	MYO16	0.00248518	5.2	0.576212
ENSBTAG00000019181	BAIAP2L1	0.00248518	0.69	0.127534
ENSBTAG00000033076	TRPM6	0.00248518	0.13	0.722069
ENSBTAG00000018072	FARS2	0.00248956	0.78	0.0888556
ENSBTAG00000009702	MYH8	0.00250462	0.38	0.338889
ENSBTAG00000019212	KCNS3	0.00251512	1.81	0.20746
ENSBTAG00000021116	EXOC6	0.00251512	0.71	0.118503
ENSBTAG00000008556	POU2F2	0.00255348	1.66	0.178461
ENSBTAG00000005300	TMEM51	0.00271886	1.74	0.194331
ENSBTAG00000009198	ASB9	0.00279763	4.55	0.534374
ENSBTAG00000005847	ROCK2	0.00288095	0.65	0.15206
ENSBTAG00000043559		0.00288095	1.77	0.202699
ENSBTAG00000007841	WTIP	0.0029001	0.49	0.249298
ENSBTAG00000010344	SLC16A14	0.00290767	0.23	0.515763
ENSBTAG00000031347	SPDYA	0.00290767	0.37	0.347112
ENSBTAG00000040381	ZNF75A	0.00290767	0.53	0.224916
ENSBTAG00000027390	RTFDC1	0.00292369	0.88	0.0439012
ENSBTAG00000014733	NOP2	0.00292652	0.68	0.13785
ENSBTAG00000019406	IGF2BP3	0.00293658	0.17	0.632766
ENSBTAG00000010487	SMIM3	0.00298014	0.61	0.175576
ENSBTAG00000026523	PLAGL1	0.00298607	0.55	0.214817
ENSBTAG00000009230	FBLN7	0.00311258	0.02	1.41225
ENSBTAG00000009704	CECR2	0.00311563	1.55	0.155811
ENSBTAG00000002726	CDC27	0.00317599	0.84	0.0625985
ENSBTAG00000047029		0.00321842	1.31	0.0950736
ENSBTAG00000019895	PIBF1	0.00323576	0.51	0.237468
ENSBTAG00000010671	GLI3	0.00324944	0.33	0.399482
ENSBTAG00000036242	RFESD	0.00324944	1.69	0.18755
ENSBTAG00000007802	BCLAF1	0.00325762	0.72	0.11644
ENSBTAG00000012946	HSF2	0.00332481	0.63	0.167785
ENSBTAG00000013142	MYNN	0.00342855	0.68	0.136984
ENSBTAG00000012828	TBC1D15	0.00345812	0.68	0.139537
ENSBTAG00000020755	SELP	0.003551	0.3	0.427326
ENSBTAG00000040076	ILF3	0.003551	0.89	0.0400925
ENSBTAG00000014694	JTB	0.00357578	1.48	0.140663
ENSBTAG00000016708	CLTC	0.00359819	0.7	0.126726
ENSBTAG00000019695	RLF	0.00359819	0.7	0.127707
ENSBTAG00000021059	TNMD	0.00368712	0.03	1.26669
ENSBTAG00000006947	ROPN1	0.00374116	9.82	0.824789
ENSBTAG00000000500	PINX1	0.00375749	0.41	0.322587
ENSBTAG00000013078	DNAH11	0.00379608	0.29	0.44536
ENSBTAG00000005526	COG5	0.0037987	0.72	0.117536
ENSBTAG00000021835	PRICKLE2	0.0037987	1.87	0.22607
ENSBTAG00000005635	TTC39C	0.00383301	0.44	0.298205
ENSBTAG00000010236	CIDEB	0.00383301	1.61	0.172258
ENSBTAG00000020855	PTPN4	0.00388914	0.61	0.176442
ENSBTAG00000046215	TMEM203	0.00392526	0.87	0.0521823
ENSBTAG00000007728	PES1	0.00397202	0.84	0.0631468
ENSBTAG00000019026	EXTL2	0.00397202	0.73	0.114622
ENSBTAG00000005970	XBP1	0.00400489	0.69	0.136825
ENSBTAG00000011943	TPR	0.00403786	0.74	0.110222
ENSBTAG00000045571	CDK4	0.00403786	0.83	0.069812
ENSBTAG00000008967	RAP1B	0.00421945	0.73	0.11266
ENSBTAG00000002669	RASSF4	0.0042437	0.39	0.34264
ENSBTAG00000000125	SPATA5	0.00427007	0.58	0.196928
ENSBTAG00000007545	PHLPP2	0.00427007	0.5	0.252904
ENSBTAG00000017508	CYSLTR2	0.00427007	0.33	0.405542
ENSBTAG00000018399	MYH15	0.00427007	0.16	0.662197
ENSBTAG00000046261		0.00427007	1.45	0.136623
ENSBTAG00000019853	SMURF2	0.00427625	0.63	0.169517
ENSBTAG00000013624	LMNB2	0.00430193	0.61	0.181202
ENSBTAG00000015374	COL22A1	0.00430193	0.04	1.14824
ENSBTAG00000018064	FAM221A	0.00430193	0.09	0.878024
ENSBTAG00000000448	BDH1	0.00432076	0.34	0.396885
ENSBTAG00000015376	FBXW11	0.0043296	0.74	0.110034
ENSBTAG00000011528	SMIM11A	0.00433223	1.23	0.0762753
ENSBTAG00000011187	FAM13A	0.00448239	0.58	0.202987
ENSBTAG00000017872	ZNF304	0.00448239	0.71	0.126481
ENSBTAG00000010693	LMO7	0.00454791	0.63	0.167785
ENSBTAG00000004104	RUNX2	0.00463737	0.08	0.920728
ENSBTAG00000007433	MYO9A	0.00463737	0.62	0.177163
ENSBTAG00000009036	SUPT6H	0.00463737	0.77	0.0950015
ENSBTAG00000009773	KREMEN1	0.00463737	1.51	0.152926
ENSBTAG00000015497		0.00463737	0.66	0.151916
ENSBTAG00000017375	C4orf32	0.00471411	0.39	0.346103
ENSBTAG00000005063	THEM6	0.00472991	1.74	0.204286
ENSBTAG00000007007	WDR20	0.0048388	0.88	0.0466856
ENSBTAG00000013317	RNF168	0.00484734	1.9	0.238045
ENSBTAG00000001992	CYP51A1	0.0049379	0.58	0.201112
ENSBTAG00000006609	ERRFI1	0.0049379	0.59	0.1926
ENSBTAG00000010135	TMEM189	0.0049379	1.45	0.137893
ENSBTAG00000016598	DYNC1H1	0.00494774	0.73	0.115603
ENSBTAG00000021249	LAT	0.00498123	0.34	0.404387
ENSBTAG00000046803	GAS1	0.00498123	0.44	0.304697
ENSBTAG00000005052	GLP2R	0.00499777	11.18	0.895625
ENSBTAG00000021192	NOP53	0.00503359	1.32	0.103398
ENSBTAG00000006165	PRDX4	0.00522294	0.65	0.158696
ENSBTAG00000021634	PIAS3	0.00524021	0.55	0.220444
ENSBTAG00000011931	CD63	0.00542152	0.88	0.0498018
ENSBTAG00000001698	CHTF8	0.00543302	0.68	0.141932
ENSBTAG00000008827	SPOCK2	0.00543302	4.31	0.545627
ENSBTAG00000009854	MPHOSPH10	0.00543302	0.76	0.100036
ENSBTAG00000014491	ATP6V1G2	0.00543302	2.34	0.317826
ENSBTAG00000010284	ETNPPL	0.00543901	1.54	0.160572
ENSBTAG00000008028	CHN1	0.00545479	1.82	0.223762
ENSBTAG00000008744	PDK2	0.00550544	1.24	0.080387
ENSBTAG00000017500	KCNK12	0.00550544	5.39	0.630025
ENSBTAG00000006697	RICTOR	0.00552509	0.61	0.183078
ENSBTAG00000019822	TPPP3	0.00552509	1.35	0.113598
ENSBTAG00000021275	CIB1	0.00552509	0.78	0.0932847
ENSBTAG00000008704	FIGN	0.00555539	0.38	0.362694
ENSBTAG00000012212	CYP26B1	0.00555539	0.26	0.506674
ENSBTAG00000021413	ZIC3	0.00563187	0.39	0.355336
ENSBTAG00000027932	BIRC6	0.00567161	0.76	0.104466
ENSBTAG00000012079	MYLK4	0.0057837	2.92	0.403089
ENSBTAG00000000257	MRAP2	0.00582741	0.16	0.687156
ENSBTAG00000001499	TRIM33	0.0059571	0.69	0.138802
ENSBTAG00000001359	B3GNT7	0.00606367	0.29	0.47003
ENSBTAG00000002302	CD59	0.0061697	1.48	0.148021
ENSBTAG00000018889	ATP6V0B	0.00623938	1.26	0.0865906
ENSBTAG00000011127	NUP205	0.00627268	0.67	0.150617
ENSBTAG00000024826	TECRL	0.00627268	2.62	0.365002
ENSBTAG00000046561	LCORL	0.00627268	0.73	0.119311
ENSBTAG00000019052	ANK3	0.00630167	1.16	0.0570442
ENSBTAG00000031797	MANF	0.00630167	0.63	0.173412
ENSBTAG00000045702	ZBED6	0.0063932	0.6	0.193754
ENSBTAG00000028036		0.00651266	5.28	0.632045
ENSBTAG00000031756	HIST4H4	0.00653639	15.79	1.04841
ENSBTAG00000016855	BUD13	0.00660147	0.6	0.192888
ENSBTAG00000045941	C5orf30	0.00671159	0.28	0.484601
ENSBTAG00000010171	JOSD1	0.00691292	1.17	0.0601171
ENSBTAG00000008832	CCL1	0.00693548	0.26	0.516629
ENSBTAG00000010285	MMRN1	0.00693548	0.29	0.476378
ENSBTAG00000013016	GNAI3	0.00693548	0.59	0.199092
ENSBTAG00000014320	SRFBP1	0.00693548	0.66	0.159562
ENSBTAG00000016062	C14orf28	0.00693548	0.74	0.112775
ENSBTAG00000018637	HDDC3	0.00693548	1.8	0.224628
ENSBTAG00000046185	BTBD7	0.00705282	0.69	0.14362
ENSBTAG00000003500	DCAF7	0.00713381	0.65	0.163602
ENSBTAG00000008118	RPF1	0.00721661	0.73	0.119758
ENSBTAG00000045538	LINC00116	0.00721661	1.46	0.145712
ENSBTAG00000011143	KPNA1	0.00726402	0.71	0.132165
ENSBTAG00000020735	SMG1	0.00726402	0.63	0.176442
ENSBTAG00000017868	DHX40	0.00738944	0.67	0.153647
ENSBTAG00000012124	GPBP1	0.00743854	0.71	0.132641
ENSBTAG00000003208	RAB33B	0.007441	0.69	0.140634
ENSBTAG00000017690	CARNS1	0.00750492	1.71	0.207315
ENSBTAG00000046814	ACOT2	0.00750492	1.58	0.17572
ENSBTAG00000012866	THBS4	0.0075804	0.33	0.425595
ENSBTAG00000033884		0.00763825	1.83	0.233284
ENSBTAG00000017213	MFAP1	0.00766204	0.75	0.111679
ENSBTAG00000016763		0.00767157	0.84	0.0651233
ENSBTAG00000003959	ARHGAP24	0.0080488	0.59	0.20544
ENSBTAG00000001694	TYRO3	0.00811551	0.78	0.09806
ENSBTAG00000014178	RALGAPA2	0.0081205	0.44	0.31494
ENSBTAG00000012809	PHF24	0.00812625	0.28	0.499028
ENSBTAG00000001887	STAM2	0.0081726	0.58	0.207892
ENSBTAG00000004966	KIF1B	0.00817563	0.68	0.148021
ENSBTAG00000003322	TTLL7	0.00830869	0.63	0.180048
ENSBTAG00000003667	TLN2	0.00830869	0.8	0.0845564
ENSBTAG00000010722		0.00830869	1.66	0.196495
ENSBTAG00000018313	MBNL2	0.00830869	0.67	0.155234
ENSBTAG00000037686	SRPX2	0.00830869	0.4	0.352018
ENSBTAG00000012712	AQR	0.00833885	0.65	0.167208
ENSBTAG00000010251	GABRG2	0.00856971	0.19	0.644019
ENSBTAG00000046046	LRRC30	0.00872571	0.68	0.150762
ENSBTAG00000001422	HMGN3	0.00876577	1.42	0.135931
ENSBTAG00000003238	MEOX2	0.00884202	0.52	0.25781
ENSBTAG00000013531	CENPS	0.00890538	1.18	0.0648924
ENSBTAG00000008134	BDNF	0.00904191	0.31	0.45921
ENSBTAG00000014399	QSER1	0.00904191	0.71	0.136724
ENSBTAG00000021217	COL11A1	0.00904191	0.12	0.843111
ENSBTAG00000021918	EZH1	0.00911654	0.73	0.122759
ENSBTAG00000017665	DHRS4	0.00914131	1.37	0.121937
ENSBTAG00000013366	NRIP3	0.00934341	0.16	0.713413
ENSBTAG00000030581	TBC1D5	0.00934341	0.64	0.17774
ENSBTAG00000009159	PLXNA1	0.00935361	0.7	0.139812
ENSBTAG00000026851	FMNL2	0.00959525	0.48	0.291569
ENSBTAG00000011155	PUM2	0.00960468	0.7	0.140922
ENSBTAG00000012824	INTU	0.00969928	0.68	0.154224
ENSBTAG00000015036	RAD51C	0.009792	0.51	0.26459
ENSBTAG00000005444	UGGT1	0.0102184	0.56	0.227369
ENSBTAG00000013792	UBALD2	0.0102194	1.8	0.23314
ENSBTAG00000045743	LOC107131225	0.0102422	0.3	0.471473
ENSBTAG00000043577		0.010268	1.59	0.182501
ENSBTAG00000020865	PELI1	0.0103712	0.59	0.210633
ENSBTAG00000004630	COMP	0.0104673	0.01	1.94822
ENSBTAG00000004409	IVD	0.0106508	0.74	0.117652
ENSBTAG00000017452	RCAN3	0.0106508	0.64	0.174855
ENSBTAG00000038831	PHYHD1	0.0106677	1.75	0.222031
ENSBTAG00000010957	LHPP	0.0108085	1.39	0.131069
ENSBTAG00000021515	ZDHHC19	0.0108821	2.24	0.321432
ENSBTAG00000026233		0.0109242	0.49	0.287818
ENSBTAG00000006259	MOB1A	0.0109368	0.65	0.171969
ENSBTAG00000016683	NFKBIA	0.0110469	0.75	0.117046
ENSBTAG00000002000	TIMM8B	0.0111737	1.53	0.168795
ENSBTAG00000019174	ZNF710	0.0111935	1.61	0.190436
ENSBTAG00000001142	GNE	0.0112252	0.55	0.239199
ENSBTAG00000009387	MYOM2	0.0112252	0.71	0.139162
ENSBTAG00000010890	PRMT5	0.0112708	0.62	0.188272
ENSBTAG00000018291	C2orf68	0.0114099	0.69	0.147155
ENSBTAG00000021162	CKAP2	0.0116109	0.36	0.411168
ENSBTAG00000011922	PLEC	0.011799	0.74	0.123206
ENSBTAG00000039275	ERAP2	0.011799	0.41	0.356057
ENSBTAG00000010885	TSPYL1	0.0118117	0.72	0.132425
ENSBTAG00000012896	METTL7B	0.0120251	5.53	0.687011
ENSBTAG00000021077	BOLA-DQB	0.0120285	0.16	0.748326
ENSBTAG00000000124	DHH	0.0120646	0.26	0.541443
ENSBTAG00000043963	FHDC1	0.0121905	0.39	0.37813
ENSBTAG00000039727	DCLK3	0.0122208	1.94	0.267764
ENSBTAG00000040414		0.0122291	1.31	0.110164
ENSBTAG00000008652	DUSP27	0.0122502	0.84	0.0697399
ENSBTAG00000006245	WDR83	0.0122708	1.39	0.132122
ENSBTAG00000020209	TIGD7	0.0124913	0.38	0.394433
ENSBTAG00000027319		0.0127163	0.72	0.134099
ENSBTAG00000003882		0.0127786	1.31	0.109645
ENSBTAG00000002527	ZSWIM4	0.012843	0.39	0.385632
ENSBTAG00000037966		0.0129765	0.74	0.121143
ENSBTAG00000012495	SF3B4	0.0130629	1.27	0.0960546
ENSBTAG00000013108	HK2	0.0132971	0.5	0.284067
ENSBTAG00000013769	NECTIN3	0.0133306	0.53	0.258098
ENSBTAG00000004259	HPCAL1	0.0133683	0.72	0.135209
ENSBTAG00000009914	NDUFS6	0.0134918	1.27	0.0977859
ENSBTAG00000003290	SLC9A7	0.0136189	0.28	0.52038
ENSBTAG00000017393	L3MBTL3	0.0136189	0.57	0.230254
ENSBTAG00000020848	PIK3CG	0.0136189	0.49	0.288828
ENSBTAG00000003279	NDUFA10	0.0138072	1.39	0.132742
ENSBTAG00000023018	PARG	0.0138072	0.81	0.0860279
ENSBTAG00000000088	ALCAM	0.0138402	0.43	0.34365
ENSBTAG00000016498	PHACTR2	0.0141125	0.54	0.254924
ENSBTAG00000011964	DIS3L2	0.0142124	0.77	0.109125
ENSBTAG00000005571	PHF20	0.0142545	0.69	0.150762
ENSBTAG00000010244	CLIC5	0.0142545	0.83	0.0739093
ENSBTAG00000016124	PACSIN1	0.0144283	0.35	0.425884
ENSBTAG00000019175	SOBP	0.0145926	1.57	0.184088
ENSBTAG00000015402	GREB1	0.0146043	0.29	0.506242
ENSBTAG00000011873	KCNE3	0.0146868	4.01	0.569865
ENSBTAG00000011531	SS18	0.0147508	0.56	0.241219
ENSBTAG00000000050	PSMG3	0.0147849	1.25	0.0908898
ENSBTAG00000013314	PBX3	0.0147849	0.24	0.590639
ENSBTAG00000016336	MGEA5	0.0147849	0.62	0.196639
ENSBTAG00000007506	CACNG7	0.0150027	4.9	0.653252
ENSBTAG00000019480	PDE6D	0.0150027	0.71	0.140345
ENSBTAG00000047248		0.0150272	1.47	0.157975
ENSBTAG00000007031	OXSM	0.0152194	1.57	0.185531
ENSBTAG00000005958	PTK2B	0.0153377	0.2	0.658446
ENSBTAG00000016406	MCM10	0.0153377	0.73	0.130939
ENSBTAG00000003986	CXXC5	0.015355	1.41	0.142149
ENSBTAG00000008120	TMEM199	0.015355	0.77	0.108404
ENSBTAG00000016332	ING3	0.015355	0.57	0.234582
ENSBTAG00000038806	ZNF891	0.015355	1.91	0.267043
ENSBTAG00000003376	ASB1	0.0154242	0.79	0.0997047
ENSBTAG00000005652	ALG3	0.015472	0.56	0.241651
ENSBTAG00000005028	HIRIP3	0.015768	0.9	0.0426461
ENSBTAG00000002361	TMCC2	0.0158082	1.18	0.0674171
ENSBTAG00000000271	MNS1	0.0158107	1.24	0.0874706
ENSBTAG00000026822		0.0158912	2.06	0.299503
ENSBTAG00000002023	NOS1	0.0159034	0.53	0.261128
ENSBTAG00000016766	TMEM176B	0.0160581	0.27	0.53827
ENSBTAG00000043571		0.0160859	1.76	0.234005
ENSBTAG00000009762	BEAN1	0.0161612	9.7	0.942224
ENSBTAG00000008363	EXD1	0.0162948	1.91	0.269063
ENSBTAG00000011597	PDS5B	0.0162948	0.72	0.1357
ENSBTAG00000006167	BTBD8	0.0163362	0.54	0.252472
ENSBTAG00000006640	RB1	0.0163362	0.75	0.117176
ENSBTAG00000018799	GPSM1	0.0163486	0.42	0.363992
ENSBTAG00000001473	ARVCF	0.0164901	0.86	0.0632333
ENSBTAG00000008497	RGS14	0.0164901	1.84	0.253914
ENSBTAG00000013485	ZFYVE19	0.0164901	1.77	0.238477
ENSBTAG00000017936	FRRS1L	0.0164901	2.05	0.298494
ENSBTAG00000018106	SPATA18	0.0164901	4.9	0.661043
ENSBTAG00000017352	ZC3H11A	0.0165141	0.73	0.132266
ENSBTAG00000040103	SYT8	0.0165249	0.08	1.07726
ENSBTAG00000043558		0.0165249	1.54	0.180481
ENSBTAG00000005250	BGN	0.0167459	0.38	0.404099
ENSBTAG00000017397	ZNF423	0.0167459	1.23	0.0852488
ENSBTAG00000016939	C2orf42	0.0169854	0.52	0.273535
ENSBTAG00000009663	YBX3	0.0171718	0.84	0.0710816
ENSBTAG00000016961	RAP2B	0.0171718	0.66	0.174566
ENSBTAG00000017143	PDIA4	0.0171718	0.57	0.237035
ENSBTAG00000033529	SCN2B	0.0171718	2.47	0.37712
ENSBTAG00000003764	AKIRIN2	0.0173154	0.73	0.130434
ENSBTAG00000013706	MEGF9	0.017413	0.6	0.21424
ENSBTAG00000006162		0.0174868	0.86	0.061026
ENSBTAG00000022714	HSPB3	0.0174868	1.36	0.127808
ENSBTAG00000047347	LOC100336690	0.0174918	3.38	0.510281
ENSBTAG00000010042	RIOK3	0.017759	0.79	0.0981177
ENSBTAG00000019260	GLIPR1L2	0.017759	0.36	0.428192
ENSBTAG00000017524	CBLN4	0.0177605	0.32	0.476378
ENSBTAG00000044236	MIR2299	0.0177605	0.41	0.371494
ENSBTAG00000008329	CYTIP	0.0178167	0.08	1.07351
ENSBTAG00000020346	CCDC92	0.017856	1.31	0.112775
ENSBTAG00000005857	SLC6A1	0.0178743	2.32	0.353749
ENSBTAG00000020490	NACC2	0.0179517	0.7	0.147155
ENSBTAG00000019232	TYW5	0.0182967	0.65	0.179471
ENSBTAG00000012705	DEGS1	0.0182973	0.57	0.240353
ENSBTAG00000019348	LOC618416	0.0183188	6.06	0.758858
ENSBTAG00000037397	PRSS36	0.0183558	3.94	0.577655
ENSBTAG00000045080		0.0183558	0.11	0.934289
ENSBTAG00000045250	MIR2302	0.0183558	0.37	0.419536
ENSBTAG00000047357	RNF208	0.018397	1.6	0.197505
ENSBTAG00000037434		0.0184177	0.62	0.204718
ENSBTAG00000047428	ZNF281	0.0188432	0.77	0.111001
ENSBTAG00000001657	PICALM	0.0188492	0.61	0.20645
ENSBTAG00000018285	VAMP5	0.0188492	1.42	0.148165
ENSBTAG00000014272	MUT	0.0188842	0.74	0.129972
ENSBTAG00000038696	RAB8A	0.0189633	0.68	0.159995
ENSBTAG00000020922	UPF1	0.0189935	0.74	0.124865
ENSBTAG00000016247	TACR3	0.0191143	0.31	0.490661
ENSBTAG00000004315	HDLBP	0.0191567	0.73	0.135181
ENSBTAG00000005517	NOP58	0.0191567	0.72	0.137893
ENSBTAG00000006417	EDC4	0.0191567	0.9	0.0457623
ENSBTAG00000018482	KBTBD4	0.0191567	1.31	0.113396
ENSBTAG00000026604	LYRM2	0.0198512	1.88	0.269207
ENSBTAG00000005827	FIG4	0.0199759	0.71	0.146289
ENSBTAG00000039969		0.020123	0.45	0.336436
ENSBTAG00000033346		0.0202584	0.29	0.526007
ENSBTAG00000007935	CALCOCO2	0.0203771	0.78	0.104769
ENSBTAG00000009359		0.0203771	1.43	0.15105
ENSBTAG00000045531		0.0203771	1.41	0.147732
ENSBTAG00000006501	DCAF1	0.0203837	0.69	0.158264
ENSBTAG00000009343	AAK1	0.0203986	0.57	0.236169
ENSBTAG00000011339	TAF8	0.0203986	0.62	0.201977
ENSBTAG00000000601	COL11A2	0.0204115	0.15	0.802283
ENSBTAG00000002108	YWHAQ	0.0204115	0.61	0.207748
ENSBTAG00000009575	TBC1D32	0.0204115	0.78	0.106442
ENSBTAG00000012343	TSPAN5	0.0204115	0.33	0.478542
ENSBTAG00000014090	ARID5A	0.0204115	0.36	0.438002
ENSBTAG00000031010	ACAD11	0.0204474	0.68	0.167208
ENSBTAG00000035226	TOR1AIP1	0.0206092	0.81	0.0897212
ENSBTAG00000039732	BLOC1S5	0.020628	0.77	0.112992
ENSBTAG00000005049	BLK	0.020779	0.24	0.604056
ENSBTAG00000007460	RAB11FIP2	0.020779	0.73	0.133998
ENSBTAG00000011928	ZBTB20	0.020779	0.68	0.167785
ENSBTAG00000014581	MLIP	0.020779	0.66	0.174855
ENSBTAG00000015972	GLRX2	0.020779	0.8	0.0960546
ENSBTAG00000025124	ZNF300	0.020779	0.18	0.742122
ENSBTAG00000000982	C3orf84	0.0210162	35.34	1.52753
ENSBTAG00000005230	SHOX2	0.0213505	0.32	0.494412
ENSBTAG00000007996	HTR6	0.0213505	1.75	0.240353
ENSBTAG00000019291	GRB14	0.0215392	3.3	0.512445
ENSBTAG00000005765	SYNGR1	0.0215853	1.3	0.112299
ENSBTAG00000020523	SLC10A5	0.021666	0.33	0.470896
ENSBTAG00000008299	IL20RB	0.0219479	0.23	0.629448
ENSBTAG00000019209	RAD1	0.022008	0.49	0.304264
ENSBTAG00000009127	TSPYL4	0.0220831	0.57	0.239776
ENSBTAG00000016765	C7orf61	0.0220831	0.75	0.121085
ENSBTAG00000002286	DNAJC18	0.0221413	0.71	0.149463
ENSBTAG00000006690	ARCN1	0.0223548	0.79	0.10233
ENSBTAG00000033735	WASHC4	0.0223548	0.65	0.185531
ENSBTAG00000017016	H3F3C	0.0223848	1.62	0.207748
ENSBTAG00000045517		0.0223848	0.75	0.122788
ENSBTAG00000004430	SGPP1	0.0226581	0.59	0.225782
ENSBTAG00000007844	CETN2	0.0229304	1.28	0.105735
ENSBTAG00000005340	SERGEF	0.0230641	1.45	0.159418
ENSBTAG00000031716	MRGBP	0.0233778	0.85	0.0714855
ENSBTAG00000016648	BSG	0.0235806	1.53	0.184232
ENSBTAG00000020185		0.0236413	0.5	0.303832
ENSBTAG00000038186	GLRX	0.0236413	1.55	0.190724
ENSBTAG00000043564		0.0236865	1.26	0.0987669
ENSBTAG00000042974		0.02372	2.88	0.460075
ENSBTAG00000009617	SLC2A1	0.0241518	0.7	0.157975
ENSBTAG00000012237	AEBP1	0.0241518	0.31	0.513888
ENSBTAG00000009805	CFDP2	0.0241603	0.78	0.109717
ENSBTAG00000019712	ST14	0.0244028	0.14	0.870666
ENSBTAG00000019843	HAUS6	0.0244206	0.76	0.120003
ENSBTAG00000020635	VPS45	0.0244206	0.75	0.127188
ENSBTAG00000045858		0.0244814	2.34	0.370484
ENSBTAG00000003826	SCN1B	0.02473	1.3	0.115127
ENSBTAG00000032247	PPP1R11	0.0247702	0.73	0.136868
ENSBTAG00000044000	PRIM1	0.0247769	0.65	0.185963
ENSBTAG00000015428	TMEM170A	0.024869	0.65	0.18654
ENSBTAG00000020315	DENND5B	0.024869	0.64	0.194187
ENSBTAG00000039523	ZNF266	0.024869	0.59	0.228234
ENSBTAG00000004237	BTC	0.0248906	0.66	0.181202
ENSBTAG00000008467	HENMT1	0.0248906	0.63	0.199236
ENSBTAG00000019303	MAFK	0.0249231	0.68	0.165766
ENSBTAG00000007799	MTFR2	0.0249429	0.09	1.07697
ENSBTAG00000003892	LOC537017	0.0250387	0.35	0.461085
ENSBTAG00000009646	ALDH7A1	0.0251633	0.66	0.181635
ENSBTAG00000000505	KYAT3	0.025249	1.26	0.101061
ENSBTAG00000007390	VAT1	0.025249	0.81	0.0939772
ENSBTAG00000046100		0.025249	1.25	0.0966029
ENSBTAG00000047229	CRIP1	0.025249	0.18	0.754962
ENSBTAG00000008614	CCDC155	0.0252611	0.29	0.539856
ENSBTAG00000019906	VPS25	0.0252611	1.26	0.0999066
ENSBTAG00000033886	CIST1	0.0252611	0.73	0.139292
ENSBTAG00000038486		0.0255676	1.5	0.176442
ENSBTAG00000006872		0.0256539	0.57	0.246412
ENSBTAG00000015950	ISOC2	0.0257053	2.09	0.324318
ENSBTAG00000008493	AQP3	0.0258917	0.42	0.381593
ENSBTAG00000022990		0.0259328	0.54	0.274689
ENSBTAG00000011236	STX11	0.0263535	0.21	0.697255
ENSBTAG00000013929	RRAD	0.0263535	1.84	0.269351
ENSBTAG00000002316	NIPA1	0.0265297	1.41	0.150762
ENSBTAG00000020359	PLEKHM1	0.0265297	0.66	0.180481
ENSBTAG00000016997	LOC511180	0.0265706	0.35	0.458056
ENSBTAG00000017549	KITLG	0.0267721	0.54	0.272381
ENSBTAG00000007352	KCNC4	0.0270706	0.75	0.126294
ENSBTAG00000018381	CRLF3	0.0270907	0.67	0.17673
ENSBTAG00000014558	DDX21	0.0273913	0.74	0.133507
ENSBTAG00000046854		0.0279218	0.89	0.0532932
ENSBTAG00000019506	ODF3L1	0.0280594	6.24	0.81166
ENSBTAG00000007446	NGF	0.0283449	3.6	0.568566
ENSBTAG00000006252	LOC534630	0.0284448	0.73	0.139177
ENSBTAG00000019564	SMU1	0.0284448	0.79	0.106053
ENSBTAG00000037781		0.0284448	0.81	0.0958238
ENSBTAG00000046838		0.0285588	0.62	0.210489
ENSBTAG00000000705	COX7A2L	0.0287574	1.3	0.116108
ENSBTAG00000001274	PPM1L	0.0287574	0.65	0.188416
ENSBTAG00000043974		0.0287574	1.38	0.144558
ENSBTAG00000015195	NPC1	0.0287892	0.57	0.25377
ENSBTAG00000022150	MXRA5	0.0292158	0.28	0.567268
ENSBTAG00000003075	DVL2	0.0294015	0.7	0.161582
ENSBTAG00000007202	EI24	0.0294015	0.91	0.0425595
ENSBTAG00000019589	C21orf2	0.0294015	0.7	0.157398
ENSBTAG00000033214	TBC1D19	0.0294015	1.79	0.259685
ENSBTAG00000045783		0.0294015	1.32	0.125413
ENSBTAG00000009274		0.0294119	1.35	0.132223
ENSBTAG00000034393	FAM149A	0.0294119	0.24	0.633343
ENSBTAG00000008868	CAPN3	0.0295414	0.87	0.0596843
ENSBTAG00000015625	DCTN4	0.0295461	0.78	0.111477
ENSBTAG00000021775	SLC4A9	0.0295461	0.28	0.573471
ENSBTAG00000027630	CISD2	0.0295461	1.39	0.147588
ENSBTAG00000047536	PRRG1	0.0295461	1.56	0.199525
ENSBTAG00000009972	INHA	0.0297149	1.83	0.268918
ENSBTAG00000016557	MTMR2	0.0297149	0.8	0.101479
ENSBTAG00000026497	A4GALT	0.0299008	0.56	0.259108
ENSBTAG00000015042	WDR55	0.0300332	1.35	0.133925
ENSBTAG00000020762	HUNK	0.0303931	1.53	0.19058
ENSBTAG00000017808	ARSJ	0.0304304	0.22	0.677345
ENSBTAG00000037881		0.0305514	0.82	0.0880477
ENSBTAG00000015878	RHNO1	0.0307074	0.4	0.412899
ENSBTAG00000018501	ICE1	0.0307074	0.75	0.131516
ENSBTAG00000001654	SNTB2	0.0307359	0.64	0.20039
ENSBTAG00000002186	NDN	0.0310437	1.66	0.227946
ENSBTAG00000027524	SMTNL1	0.0310821	0.72	0.150185
ENSBTAG00000032373	LOC101905757	0.0312022	1.35	0.133608
ENSBTAG00000036111		0.0313591	0.89	0.0519514
ENSBTAG00000009232	PIK3CA	0.0315779	0.76	0.123769
ENSBTAG00000047591	C6orf141	0.0316764	0.43	0.380439
ENSBTAG00000001463	TNKS	0.0316888	0.71	0.151194
ENSBTAG00000002121	CDK2AP2	0.031836	0.59	0.239199
ENSBTAG00000018245	SLC1A3	0.0319085	0.58	0.247278
ENSBTAG00000005214	LCTL	0.0319872	0.52	0.294887
ENSBTAG00000017265	VBP1	0.032125	0.83	0.0846429
ENSBTAG00000018311		0.0323492	1.58	0.206882
ENSBTAG00000001507	CLCN5	0.0326138	0.52	0.296762
ENSBTAG00000003176	JAM3	0.03273	0.89	0.0542021
ENSBTAG00000019718	RPS15	0.03273	1.21	0.0852921
ENSBTAG00000009918	GSE1	0.0329166	0.74	0.134517
ENSBTAG00000008629	MTFR1	0.0330167	0.69	0.166198
ENSBTAG00000020066	ZW10	0.0334339	0.73	0.144183
ENSBTAG00000009117	THNSL1	0.0334721	0.57	0.257088
ENSBTAG00000010531	CYP1B1	0.0337825	0.1	1.06759
ENSBTAG00000004745	NAA15	0.0338692	0.75	0.128198
ENSBTAG00000000871	TRIM27	0.0340795	0.68	0.175287
ENSBTAG00000005038	ZBTB42	0.0341071	0.54	0.278584
ENSBTAG00000039764	IER5	0.0341805	0.45	0.358943
ENSBTAG00000017483	LOC617406	0.0343204	1.37	0.142495
ENSBTAG00000007835	GPT	0.0346071	1.69	0.23992
ENSBTAG00000047210		0.0346377	0.65	0.197505
ENSBTAG00000007662	HSPA5	0.0349077	0.69	0.171825
ENSBTAG00000009596	C9orf43	0.0349358	4.51	0.686723
ENSBTAG00000005120	TESPA1	0.0350415	0.03	1.55335
ENSBTAG00000003062	FAM160B1	0.0353068	0.71	0.157687
ENSBTAG00000010270	LOC512541	0.0353117	6.75	0.871821
ENSBTAG00000013598	RSPO2	0.0353117	1.55	0.198803
ENSBTAG00000016591	RAB11FIP3	0.0353117	0.5	0.314796
ENSBTAG00000005027	GLRX3	0.0355421	0.84	0.0787567
ENSBTAG00000012834	ARSI	0.0355842	1.84	0.279883
ENSBTAG00000010711		0.0363429	1.39	0.150185
ENSBTAG00000001254	ANKRD46	0.0365399	1.24	0.0977714
ENSBTAG00000008294	KCNJ2	0.0365399	1.39	0.152204
ENSBTAG00000011243	TOE1	0.0365399	0.81	0.0943811
ENSBTAG00000011368	NOC3L	0.0365399	0.68	0.174278
ENSBTAG00000044071	HRH2	0.0365399	2.27	0.376111
ENSBTAG00000010508	BLVRB	0.0365637	1.37	0.146001
ENSBTAG00000046282	VGLL2	0.0365637	0.64	0.204863
ENSBTAG00000045822		0.0365833	0.87	0.0626851
ENSBTAG00000000473	ATP10D	0.0367028	0.33	0.514465
ENSBTAG00000011838	PCED1B	0.0367028	0.5	0.31494
ENSBTAG00000019387	NIFK	0.0367028	0.86	0.0692782
ENSBTAG00000001546	MGAT1	0.0367832	0.9	0.0497153
ENSBTAG00000011655	SAMD10	0.0367832	1.37	0.143159
ENSBTAG00000047266		0.0367992	0.68	0.179471
ENSBTAG00000020059	GEN1	0.0369556	0.3	0.549667
ENSBTAG00000024394	SEMA3D	0.0369556	0.15	0.875716
ENSBTAG00000006954	ZNF432	0.0373896	0.63	0.215106
ENSBTAG00000006797	MARCH3	0.0375428	0.51	0.30917
ENSBTAG00000023002	JPH2	0.037617	0.72	0.152926
ENSBTAG00000009269	GRIK3	0.0376559	0.17	0.805601
ENSBTAG00000017496	ATP5I	0.0377106	1.83	0.278296
ENSBTAG00000022044	RAB35	0.0378173	0.89	0.0535528
ENSBTAG00000035907	DDX3X	0.0379513	0.82	0.0906878
ENSBTAG00000001474	NRGN	0.038334	0.3	0.559621
ENSBTAG00000003516	TM2D2	0.038334	0.89	0.0534807
ENSBTAG00000003570	DDX19A	0.038334	0.93	0.0318547
ENSBTAG00000005141	PELI2	0.038334	0.46	0.359087
ENSBTAG00000007303	RAD21	0.038334	0.79	0.110179
ENSBTAG00000010763	DUSP16	0.038334	0.64	0.208181
ENSBTAG00000018195		0.038334	0.47	0.349709
ENSBTAG00000032223	COG7	0.0384936	0.9	0.0465125
ENSBTAG00000003941	AP1AR	0.0391657	0.73	0.148742
ENSBTAG00000019600	OOEP	0.0391688	2.03	0.328069
ENSBTAG00000005478	PATZ1	0.0395163	1.46	0.174566
ENSBTAG00000013074	PPP1R15B	0.0395163	0.77	0.123062
ENSBTAG00000007703	NMT2	0.0397417	0.86	0.0722213
ENSBTAG00000009952	C2orf69	0.0397417	0.74	0.138297
ENSBTAG00000005824	SPOP	0.0398515	0.78	0.117003
ENSBTAG00000008686	SLC46A3	0.0398515	0.68	0.181202
ENSBTAG00000010507	SLC22A16	0.0398515	0.39	0.433097
ENSBTAG00000024420	COL28A1	0.0399595	0.4	0.427471
ENSBTAG00000000868	ZFP1	0.0400947	0.84	0.083835
ENSBTAG00000003835	BMP4	0.0400947	0.53	0.299359
ENSBTAG00000023416	PPP2R3A	0.0404066	0.7	0.163457
ENSBTAG00000017170		0.0404148	1.25	0.105028
ENSBTAG00000021482	APH1A	0.0404148	0.87	0.0666814
ENSBTAG00000013133	TBC1D10C	0.0404189	0.19	0.772563
ENSBTAG00000039138	MRPL41	0.0404189	1.34	0.134748
ENSBTAG00000005209	VPS8	0.04043	0.81	0.096271
ENSBTAG00000010980	ANKMY2	0.04043	0.77	0.123884
ENSBTAG00000023028	WDFY4	0.04043	0.42	0.403378
ENSBTAG00000003323	NOL6	0.0406205	0.6	0.235736
ENSBTAG00000024378	MRPS21	0.0407594	1.32	0.127707
ENSBTAG00000014904	SIRT5	0.0408607	1.62	0.224772
ENSBTAG00000002910	ECHDC2	0.0409155	1.53	0.197216
ENSBTAG00000004954	TOX	0.0409194	0.14	0.916833
ENSBTAG00000017804	BNIP3	0.0409194	0.73	0.149175
ENSBTAG00000007589	SMAD9	0.0409784	0.39	0.438724
ENSBTAG00000001618	ALPK3	0.0409868	0.84	0.082955
ENSBTAG00000039958	GYS1	0.0409868	0.85	0.0743998
ENSBTAG00000007413	CEP41	0.0409879	0.39	0.445937
ENSBTAG00000008490	CRYZL1	0.0409879	0.82	0.0934722
ENSBTAG00000010337	ALG11	0.0409879	0.79	0.112689
ENSBTAG00000018731		0.0409879	0.6	0.236746
ENSBTAG00000018759		0.0409879	0.66	0.196351
ENSBTAG00000018020	GNAT1	0.041103	2.87	0.493546
ENSBTAG00000004077	YWHAG	0.0417834	0.7	0.164756
ENSBTAG00000048020		0.041786	0.44	0.389383
ENSBTAG00000000266	NAB1	0.0417872	0.68	0.183078
ENSBTAG00000004775	GRIA2	0.0417872	0.1	1.06428
ENSBTAG00000007476	BTRC	0.0417872	0.77	0.124375
ENSBTAG00000014105	SRPRA	0.041936	0.79	0.111116
ENSBTAG00000011052	LOC515089	0.0420202	0.62	0.223329
ENSBTAG00000040477	CHD5	0.0420202	0.75	0.133233
ENSBTAG00000008705	CABLES1	0.0421423	0.69	0.177163
ENSBTAG00000012540	GAT	0.0421423	3.63	0.604778
ENSBTAG00000016932	SENP7	0.0421423	0.79	0.108043
ENSBTAG00000018084	CASTOR1	0.0421423	1.37	0.147876
ENSBTAG00000019060	CLDN11	0.0421423	0.37	0.467433
ENSBTAG00000019836	GSKIP	0.0421423	1.31	0.126972
ENSBTAG00000019889	DIS3	0.0421423	0.65	0.203276
ENSBTAG00000021575	BRD7	0.0421423	1.25	0.1051
ENSBTAG00000032436	UBC	0.0421423	0.56	0.272525
ENSBTAG00000015387	RAB40B	0.0421498	0.38	0.45921
ENSBTAG00000007331	PLOD2	0.042164	0.39	0.440311
ENSBTAG00000021226	SAR1B	0.042164	1.23	0.0959104
ENSBTAG00000007116	ARRDC3	0.0424791	0.5	0.321865
ENSBTAG00000011317	GOLGA2	0.0424791	0.91	0.0439733
ENSBTAG00000019821	DHX9	0.0424791	0.86	0.0695379
ENSBTAG00000012072	NDUFS8	0.0426323	1.37	0.148165
ENSBTAG00000012266		0.0431353	0.73	0.147732
ENSBTAG00000007608	BMT2	0.0431721	0.66	0.195052
ENSBTAG00000013611	SCLT1	0.0431927	1.52	0.197072
ENSBTAG00000005728	CDHR4	0.0433118	0.09	1.16094
ENSBTAG00000004080	TIAL1	0.0434781	0.77	0.124288
ENSBTAG00000021811	ANGPT4	0.0440219	0.83	0.086504
ENSBTAG00000003456	ZNF606	0.0441906	0.59	0.24598
ENSBTAG00000004307	VPS36	0.0443093	0.82	0.0921738
ENSBTAG00000000240	AKAP7	0.0443563	1.81	0.281758
ENSBTAG00000016963	ADAMTS6	0.0444443	0.19	0.781219
ENSBTAG00000025183	LOC512899	0.044842	0.19	0.777613
ENSBTAG00000007646	PIGA	0.0449981	0.39	0.447668
ENSBTAG00000010175	COL8A2	0.0449981	0.09	1.14088
ENSBTAG00000012659	LRIF1	0.0449981	0.56	0.273102
ENSBTAG00000031885	TMEM251	0.0450233	1.23	0.0999643
ENSBTAG00000025337	LOC511687	0.0451448	0.68	0.179616
ENSBTAG00000002849	IRF6	0.0457511	0.08	1.18258
ENSBTAG00000002924	DUPD1	0.0457511	1.36	0.147299
ENSBTAG00000021971	SNCAIP	0.0457511	0.59	0.252616
ENSBTAG00000006117	FLYWCH1	0.0457667	1.25	0.104292
ENSBTAG00000003588	ZFAND1	0.0460582	0.89	0.0559044
ENSBTAG00000019327	NRAP	0.0461754	0.79	0.113151
ENSBTAG00000020097	PERP	0.0461819	0.13	0.968914
ENSBTAG00000011256	MYO1B	0.046722	0.74	0.141485
ENSBTAG00000014981	OTUB2	0.046911	0.48	0.348411
ENSBTAG00000006619	MATK	0.0469171	0.68	0.18077
ENSBTAG00000015572	YTHDC1	0.047093	0.81	0.0977137
ENSBTAG00000016505	TMC7	0.047093	0.79	0.112689
ENSBTAG00000006937	ABCA10	0.0476683	0.22	0.717308
ENSBTAG00000019464		0.0477648	0.7	0.173412
ENSBTAG00000000536	ZNF395	0.0479356	0.73	0.148021
ENSBTAG00000000897	IQGAP2	0.0480207	0.29	0.589485
ENSBTAG00000006579	P4HA3	0.0480676	0.62	0.230398
ENSBTAG00000024648		0.0484666	0.15	0.911495
ENSBTAG00000000013	PRKAA1	0.0485251	0.71	0.162159
ENSBTAG00000025220		0.0485251	0.67	0.195052
ENSBTAG00000022656	KCTD6	0.0485888	1.31	0.128068
ENSBTAG00000002475	RAB11B	0.0488051	1.31	0.130001
ENSBTAG00000004106	PRKRIP1	0.0497496	0.87	0.0652242
ENSBTAG00000011396	HNRNPC	0.0497707	0.77	0.128443
ENSBTAG00000026344	MAFA	0.0497944	0.71	0.167497
ENSBTAG00000000605	ATP5J	0.0498031	1.28	0.116858

## Sheet: Sex
gene	hgnc_symbol	q-value	FC	SE
ENSBTAG00000002402	IGF2R	0.00061918	0.89	0.0379862
ENSBTAG00000000032	ABI3	6.31849e-05	0.83	0.0524564
ENSBTAG00000017373	LACTB	4.29772e-05	0.87	0.0397607
ENSBTAG00000014710	RAP1A	4.35514e-10	1.14	0.0266322
ENSBTAG00000000105	RIT1	0.00563548	1.17	0.0575491
ENSBTAG00000007681	DHFR	9.93061e-05	1.23	0.0595689
ENSBTAG00000000144		0.00935138	1.3	0.102749
ENSBTAG00000000179	RPUSD1	0.0107498	1.26	0.091337
ENSBTAG00000000197	TRMT10A	0.0131872	1.17	0.0624687
ENSBTAG00000000207	PUDP	0.000651961	0.82	0.0639547
ENSBTAG00000000211		0.000447196	0.74	0.0926354
ENSBTAG00000000212	NADK	0.013297	1.19	0.0727118
ENSBTAG00000000261	FAM228A	0.0181754	1.92	0.278007
ENSBTAG00000005370	TMTC1	9.8972e-05	1.27	0.0683837
ENSBTAG00000000267	SMG6	0.0135688	1.09	0.0347257
ENSBTAG00000000310	MFAP5	0.0497514	1.72	0.265456
ENSBTAG00000000321	TBL2	0.000568762	1.2	0.0577222
ENSBTAG00000000330	ALDH16A1	0.0261174	1.14	0.0575058
ENSBTAG00000000355	OXLD1	0.0124198	1.17	0.0647914
ENSBTAG00000000399	NANOS3	0.0415213	0.49	0.34264
ENSBTAG00000000441	SLC25A53	0.00563191	1.46	0.14186
ENSBTAG00000006765	LARS	4.29772e-05	1.09	0.023112
ENSBTAG00000012391	MINDY2	0.0140897	1.12	0.0481716
ENSBTAG00000000539	LRRC28	0.00937359	0.9	0.0429779
ENSBTAG00000000542	CFAP36	0.0395502	1.14	0.0608384
ENSBTAG00000000546	TOB1	0.0108445	1.1	0.0381881
ENSBTAG00000011820	DAPK2	0.00121261	0.76	0.0924335
ENSBTAG00000000678	CSDE1	0.041417	0.89	0.0548513
ENSBTAG00000000704	GUSB	0.00084434	1.26	0.0746595
ENSBTAG00000000721	GPATCH1	0.00992082	1.19	0.0697399
ENSBTAG00000000731	WFIKKN2	0.00102915	0.84	0.0581695
ENSBTAG00000000737	DMXL2	0.00206919	2.17	0.268341
ENSBTAG00000000748	GAR1	0.000143461	1.19	0.0513311
ENSBTAG00000000753	PIAS4	0.00289958	1.13	0.0445071
ENSBTAG00000000773	TTC9C	0.0320362	1.2	0.0821615
ENSBTAG00000000785	PASK	0.0103406	1.11	0.04217
ENSBTAG00000018796	RABGGTA	0.00998015	0.91	0.0388229
ENSBTAG00000000827	TAOK1	0.01845	1.11	0.0442907
ENSBTAG00000000830	GPR137B	0.00496329	1.66	0.189714
ENSBTAG00000000885		1.17254e-10	0.75	0.0556592
ENSBTAG00000000998	SLC39A6	4.29772e-05	1.3	0.072178
ENSBTAG00000001027	SERPINH1	0.0339887	1.3	0.121662
ENSBTAG00000001036	HIBADH	0.0206674	0.91	0.0426316
ENSBTAG00000001049	ANOS1	0.000148174	0.58	0.16288
ENSBTAG00000001060	CXCR4	0.049049	0.8	0.108952
ENSBTAG00000001154	DGAT2	0.0218593	2.35	0.372792
ENSBTAG00000001168		0.0419982	1.14	0.0629592
ENSBTAG00000001178	USPL1	0.00130882	1.28	0.0837052
ENSBTAG00000001195	KCNH4	0.00350869	2.41	0.31696
ENSBTAG00000001199	DAP3	0.0279673	1.15	0.0627717
ENSBTAG00000001262	IRGQ	0.000477177	1.16	0.0466423
ENSBTAG00000019997	TRHR	0.0189129	2.48	0.387941
ENSBTAG00000001288	MAOB	0.0493406	1.59	0.227802
ENSBTAG00000001323	CENPC	0.000849815	1.18	0.0531922
ENSBTAG00000001342	RSL24D1	0.016598	1.11	0.0429779
ENSBTAG00000001353	PMPCA	0.0229537	0.9	0.044435
ENSBTAG00000001387	WDR73	0.0070088	1.21	0.0737506
ENSBTAG00000001390	B4GALT4	0.034851	1.27	0.112141
ENSBTAG00000001417	ACSM1	0.00221361	3.32	0.418237
ENSBTAG00000001440	PMM2	0.00343484	1.31	0.0983629
ENSBTAG00000001443		0.0031732	3.28	0.425884
ENSBTAG00000001447	HRH1	0.0211504	1.62	0.209047
ENSBTAG00000001457	TMEM267	0.00452358	1.27	0.0881631
ENSBTAG00000001528	CDK13	0.0328495	1.1	0.0421844
ENSBTAG00000004420	BAHD1	5.29645e-05	1.18	0.0465413
ENSBTAG00000001609	MAP2K6	0.00140438	0.84	0.0586456
ENSBTAG00000001637	FUNDC1	0.0318709	1.12	0.0533364
ENSBTAG00000033080	RPL15	0.00992082	1.08	0.0287385
ENSBTAG00000002955		0.00223484	1.74	0.193177
ENSBTAG00000001736	UBN1	0.0315826	1.17	0.0711826
ENSBTAG00000001739	CDH20	3.97981e-07	0.35	0.246701
ENSBTAG00000001744	BET1L	0.00992082	1.19	0.0698986
ENSBTAG00000001768	TXLNG	0	1.98	0.111477
ENSBTAG00000001786	HYKK	0.00901562	1.23	0.0823779
ENSBTAG00000001803	FHL5	0.0353935	1.28	0.115459
ENSBTAG00000001805	TWSG1	0.0419506	1.08	0.0379862
ENSBTAG00000001835	GJA1	0.0400239	1.21	0.0904714
ENSBTAG00000001911		0.0493406	2.48	0.44536
ENSBTAG00000001919	ZNF652	0.0186246	0.91	0.0408283
ENSBTAG00000001927	ATP6V1C2	0.000946702	0.68	0.128544
ENSBTAG00000009845	ITPK1	0.00167013	1.24	0.0733755
ENSBTAG00000002052	PLOD1	0.0135249	1.28	0.101219
ENSBTAG00000002110	DMGDH	0.0205848	0.48	0.316239
ENSBTAG00000020056	COL12A1	0.0126941	1.64	0.2014
ENSBTAG00000002129	KLF5	0.0447788	1.17	0.0761599
ENSBTAG00000002147	PPP4R2	0.0341208	1.12	0.0516341
ENSBTAG00000002174	RERG	0.00204296	1.22	0.0683405
ENSBTAG00000002209	JPT2	0.0126203	1.11	0.0427615
ENSBTAG00000002231	SLC9C2	0.00950743	1.58	0.17976
ENSBTAG00000002317	PTN	0.0349541	1.54	0.200102
ENSBTAG00000002333	HOPX	0.00173003	1.44	0.125341
ENSBTAG00000002348	SLC4A4	0.00289958	1.64	0.174999
ENSBTAG00000002357	TICAM2	0.0431998	1.13	0.0604922
ENSBTAG00000002451	TTC39A	0.0371007	1.93	0.308592
ENSBTAG00000002464	PLCH2	0.0308984	2.18	0.354182
ENSBTAG00000002467	FAM173A	1.4327e-06	0.79	0.057174
ENSBTAG00000002471	CHL1	0.00505694	2.24	0.300369
ENSBTAG00000002512	HAUS1	0.0351749	1.32	0.128126
ENSBTAG00000002515	DNAAF3	0.0205208	1.71	0.232274
ENSBTAG00000002525	C7H19orf53	0.0117085	1.11	0.0426028
ENSBTAG00000002562	PRAF2	0.045699	1.13	0.0592226
ENSBTAG00000002573	UBA2	0.0269507	1.09	0.0388518
ENSBTAG00000002594	ZNF436	4.14e-06	1.31	0.0697255
ENSBTAG00000002595	ABCB5	0.0155463	4.33	0.611847
ENSBTAG00000002660	CFAP53	1.50781e-05	1.21	0.0501625
ENSBTAG00000002709	TM9SF1	0.020314	1.12	0.0501769
ENSBTAG00000002728	ARID1B	0.00611701	0.9	0.0381593
ENSBTAG00000002730	ELP3	0.0235575	1.14	0.0576212
ENSBTAG00000002756		0.0201869	1.65	0.214529
ENSBTAG00000002850	HEATR9	0.0114125	0.11	0.8887
ENSBTAG00000008632	BOLA2B	0.00519335	1.15	0.0525862
ENSBTAG00000002956	ZNF674	0.0493466	1.19	0.0869368
ENSBTAG00000002965	NEURL3	0.0155463	1.88	0.264735
ENSBTAG00000003044	SPIN1	0.00190464	1.13	0.0412178
ENSBTAG00000003086	RPLP2	0.0173208	1.09	0.0365435
ENSBTAG00000003143	TBCCD1	8.79962e-05	1.48	0.113684
ENSBTAG00000003192	TBC1D16	0.0363882	1.14	0.0623821
ENSBTAG00000003256	TOMM34	0.00102915	1.34	0.0972521
ENSBTAG00000003291	RIMKLB	0.0380317	1.41	0.160572
ENSBTAG00000003316	SYAP1	0	1.26	0.0376111
ENSBTAG00000047628	XPO7	0.0167597	1.07	0.0298494
ENSBTAG00000003325	SNRK	0.0202247	1.2	0.0790453
ENSBTAG00000011657		0.000364204	1.33	0.0872398
ENSBTAG00000017652	NUP50	1.17254e-10	1.23	0.0401502
ENSBTAG00000003362	HSP90B1	0.000738205	1.21	0.0619638
ENSBTAG00000003388	DPM2	0.0365783	1.11	0.0468299
ENSBTAG00000003396	MAFB	0.0031732	1.27	0.0868502
ENSBTAG00000003415	ESD	0.0427396	0.91	0.0457623
ENSBTAG00000003440	FRRS1	0.0351439	1.29	0.117753
ENSBTAG00000003450	ATP6V1H	0.0493406	1.1	0.0454016
ENSBTAG00000006420	BMPR2	0.000154472	1.15	0.040987
ENSBTAG00000003460	TCEA1	0.0459281	1.1	0.0480273
ENSBTAG00000003499	ENPP4	0.0263599	1.18	0.0735919
ENSBTAG00000003508	CFAP69	0.0201869	2.12	0.323596
ENSBTAG00000003535	DPM3	0.0151322	1.18	0.0693504
ENSBTAG00000003550	C11orf54	0.0133478	1.13	0.0493257
ENSBTAG00000003561	STK35	0.0102139	1.24	0.086302
ENSBTAG00000010505	INTS4	0.00408559	1.14	0.0478975
ENSBTAG00000003606		3.28484e-06	1.11	0.0269207
ENSBTAG00000003610	DENND1A	0.00487365	1.13	0.0439012
ENSBTAG00000003629	ASPA	0.00599344	1.45	0.141644
ENSBTAG00000003652	TMEM128	6.70346e-06	1.18	0.0430067
ENSBTAG00000005905		1.47238e-05	1.13	0.0330954
ENSBTAG00000003697	TARDBP	0.0375862	1.39	0.154224
ENSBTAG00000003740	KDM6A	0	1.75	0.0701871
ENSBTAG00000003758	TKT	0.0256989	1.67	0.227802
ENSBTAG00000003766	BLOC1S4	0.00478555	1.16	0.056193
ENSBTAG00000003779	ZC4H2	0.0099427	1.21	0.0770688
ENSBTAG00000003794	GNAO1	0.00726262	1.29	0.0985649
ENSBTAG00000003817	RNF25	0.0246796	1.14	0.0568278
ENSBTAG00000003832	MFAP2	0.0318709	1.43	0.163313
ENSBTAG00000003948	RUSC1	0.0309402	1.16	0.0670709
ENSBTAG00000003960	CCP110	0.0431431	1.26	0.11204
ENSBTAG00000003965	LIPT1	0.038251	1.14	0.0625553
ENSBTAG00000004008	FAM199X	0.00436116	1.28	0.0918852
ENSBTAG00000004036	GJC1	0.0155463	1.5	0.169805
ENSBTAG00000004066	PARP8	0.039629	1.53	0.202987
ENSBTAG00000014001	MAP1A	0.0014313	1.71	0.181491
ENSBTAG00000016768	SCN3B	0.00106029	1.48	0.130102
ENSBTAG00000038978		0.0043327	1.23	0.0749336
ENSBTAG00000004108	CENPX	0.000471849	1.18	0.0516485
ENSBTAG00000004110		0.0319316	1.32	0.128458
ENSBTAG00000004118	ALAS1	0.0135249	0.83	0.0747027
ENSBTAG00000004170		0.0162186	1.09	0.0369763
ENSBTAG00000004176	PDC	0.0349484	1.87	0.290126
ENSBTAG00000004231	GPM6A	0.0229433	1.57	0.198226
ENSBTAG00000010945	SEC24B	0.00704797	0.91	0.0353316
ENSBTAG00000004398	IMMP2L	0.0211633	0.86	0.0654118
ENSBTAG00000006676	FIBIN	0.00758256	1.15	0.0549955
ENSBTAG00000004432	CHRDL1	0.013885	1.75	0.229966
ENSBTAG00000004460	RFWD3	0.0282244	1.27	0.106154
ENSBTAG00000004468	BARX1	0.0102139	0.57	0.221742
ENSBTAG00000004488	MEI1	0.0107424	2.52	0.369907
ENSBTAG00000004509	SLX4	0.00200111	1.27	0.0832146
ENSBTAG00000004637	March10	0.000121358	1.63	0.143173
ENSBTAG00000004651	NME1	0.00494149	1.44	0.135541
ENSBTAG00000004662	SLC16A12	0.00206893	1.33	0.099445
ENSBTAG00000004695	CDK9	0.0248695	1.15	0.0600738
ENSBTAG00000004713		0.045699	1.15	0.0667679
ENSBTAG00000004720	SULF1	0.0176947	1.72	0.229389
ENSBTAG00000004753	TMEM5	0.0314383	1.17	0.072077
ENSBTAG00000004783	CORO1B	0.0213305	1.24	0.0946552
ENSBTAG00000004829	YIF1A	1.00393e-06	1.11	0.0259829
ENSBTAG00000004840	C1S	0.0169549	1.45	0.155811
ENSBTAG00000004872	MRPL20	0.034213	1.11	0.0480273
ENSBTAG00000004875	NAA60	0.000549819	1.12	0.0365435
ENSBTAG00000004877	TRAIP	0.0302748	2.74	0.458344
ENSBTAG00000004924	PENK	1.10162e-05	0.14	0.527882
ENSBTAG00000004925		0.00350869	1.28	0.0886969
ENSBTAG00000002550		3.30265e-08	1.18	0.0357067
ENSBTAG00000004970	LRRC24	0.00329434	1.18	0.0609394
ENSBTAG00000004993	NXT1	0.000655647	1.17	0.0502202
ENSBTAG00000015369	MLLT11	1.94444e-06	1.74	0.137633
ENSBTAG00000005002	GALE	0.0145791	1.38	0.132858
ENSBTAG00000005007		0.000196223	1.28	0.0743276
ENSBTAG00000005026	MANEA	0.00419666	1.31	0.0979734
ENSBTAG00000001589	TM9SF2	0.0371007	1.08	0.0355336
ENSBTAG00000005040	PPP4R3A	0.0127826	1.16	0.0618772
ENSBTAG00000005041	CIB4	0.00366961	4.32	0.530335
ENSBTAG00000005068	COMMD2	0.0243759	1.16	0.0653829
ENSBTAG00000005086	RPRD1B	0.0333088	1.1	0.0449111
ENSBTAG00000005100	TMEM30A	0.0110521	1.12	0.0452862
ENSBTAG00000005105	PAFAH2	0.00929446	1.27	0.0926932
ENSBTAG00000005148	PTX4	0.0319316	3.08	0.515763
ENSBTAG00000005158	NAPG	0.000477177	1.12	0.0366877
ENSBTAG00000005163	S100A1	0.0243714	1.22	0.0882497
ENSBTAG00000005174	GDPGP1	0.00153518	1.31	0.0913947
ENSBTAG00000005200	WDR64	0.0121858	0.45	0.324462
ENSBTAG00000005205	DSE	0.0354711	1.4	0.157687
ENSBTAG00000005210	SNAPC5	0.0384113	1.28	0.117205
ENSBTAG00000005273	IL1R1	0.0420735	1.46	0.181924
ENSBTAG00000005285	MRPS33	0.0279673	1.14	0.0579531
ENSBTAG00000005295	SLC35E1	0.00676065	1.15	0.0542453
ENSBTAG00000005327	SUSD5	0.0483027	2.24	0.394
ENSBTAG00000005400	ATG5	0.0084272	1.18	0.0653397
ENSBTAG00000005436	SHQ1	0.0257928	1.21	0.0857394
ENSBTAG00000012088	FBLN1	0.0149971	1.35	0.123913
ENSBTAG00000005464	ADCY6	0.0165948	1.35	0.126914
ENSBTAG00000005492	CCNY	0.0213305	1.09	0.0359952
ENSBTAG00000005620	RPS3	0.00185933	1.14	0.0436848
ENSBTAG00000000182	SPINT2	0.0167405	0.86	0.0632622
ENSBTAG00000005668	SLC39A8	0.0463919	1.26	0.112848
ENSBTAG00000005694		0.00430408	1.1	0.0358943
ENSBTAG00000005791	UROS	0.000303668	0.76	0.0848016
ENSBTAG00000006322		0.000726555	1.2	0.0594246
ENSBTAG00000005793	PEA15	0.0290805	1.27	0.106803
ENSBTAG00000014259	KCTD1	0.0340194	1.27	0.109659
ENSBTAG00000005866	ZNF81	0.0193721	1.29	0.110294
ENSBTAG00000005917	PARD6G	0.0114775	1.28	0.0993873
ENSBTAG00000005975	OARD1	0.0140897	1.18	0.067648
ENSBTAG00000005979	HELLS	0.0154588	1.49	0.1649
ENSBTAG00000006022	ATP6V0E2	0.00102915	1.34	0.0971799
ENSBTAG00000006043	LOC515755	0.0109945	0.89	0.0463971
ENSBTAG00000006052	PLCD3	0.0218833	0.85	0.0682972
ENSBTAG00000006088	FAM104A	0.013056	1.18	0.0689031
ENSBTAG00000006141	WDR93	0.0493406	2.09	0.360962
ENSBTAG00000019417	ARMCX2	7.28876e-07	1.33	0.0682539
ENSBTAG00000006242		6.72659e-05	1.23	0.0580252
ENSBTAG00000006280	RBFOX3	0.0205208	2.28	0.355047
ENSBTAG00000017385		0.0140897	1.24	0.0883939
ENSBTAG00000006338	MYCL	0.0167239	2.88	0.444639
ENSBTAG00000006354	HP	0.0305159	2.14	0.345958
ENSBTAG00000006369	MRPS35	0.0124198	1.09	0.0347978
ENSBTAG00000006388	FBXO45	0.0205208	1.21	0.0823923
ENSBTAG00000006398		0.0127084	1.12	0.0475657
ENSBTAG00000006410	DCTN5	0.000223554	1.12	0.0336004
ENSBTAG00000006428	ZNF354A	0.000946702	1.24	0.0704324
ENSBTAG00000006429	ACO2	0.0169549	0.81	0.0895048
ENSBTAG00000006438	ACTL8	3.20103e-09	0.41	0.186973
ENSBTAG00000006446		0.00997067	2.42	0.350431
ENSBTAG00000006453	CD3G	1.66853e-06	0.22	0.375678
ENSBTAG00000006487	RPS9	0.0330931	1.1	0.0435982
ENSBTAG00000006511	MTF1	0.0165786	1.18	0.0705045
ENSBTAG00000006534	GTPBP8	0.000154393	1.18	0.0489362
ENSBTAG00000006547	CCDC25	0.0219257	1.14	0.0559189
ENSBTAG00000006568		0.000120851	1.58	0.133363
ENSBTAG00000034867	TMEM38B	0.00130882	0.9	0.037034
ENSBTAG00000006643	C4orf19	0.0291261	1.33	0.12752
ENSBTAG00000006734	BICD1	0.00880926	2.14	0.298638
ENSBTAG00000006756	MATR3	0.0396536	1.08	0.0356346
ENSBTAG00000006759	SUCLA2	0.027576	0.91	0.0426893
ENSBTAG00000006767	MRPL13	0.0461506	1.08	0.0375822
ENSBTAG00000006779	LDHD	7.28876e-07	0.74	0.0728705
ENSBTAG00000006818	TMEM185A	0.0192292	0.86	0.0639691
ENSBTAG00000006835	MCAM	0.0369381	1.69	0.245114
ENSBTAG00000006844	LEF1	0.0447037	0.66	0.203709
ENSBTAG00000006848	DHX34	0.0490384	1.33	0.140951
ENSBTAG00000006894	NOS2	0.0256989	1.55	0.195052
ENSBTAG00000006925	CENPL	0.0283186	1.33	0.128789
ENSBTAG00000006928	OAT	0.0110759	1.26	0.091236
ENSBTAG00000007096	GAS8	0.0490829	1.31	0.133579
ENSBTAG00000007115	GSR	0.00758256	1.33	0.110424
ENSBTAG00000007123	ENSA	0.0386371	1.13	0.059338
ENSBTAG00000007172	GOT2	0.026081	0.86	0.0675037
ENSBTAG00000003773	SLC25A13	0.00264533	0.83	0.0675326
ENSBTAG00000007245	IFT140	0.0341208	1.11	0.0490805
ENSBTAG00000007269	EIF2B1	0.0239121	1.09	0.036933
ENSBTAG00000007272	ATP6V0A2	0.0154902	1.18	0.0705189
ENSBTAG00000007288	CDK19	0.0179522	1.29	0.109097
ENSBTAG00000019120	WDHD1	0.0261174	1.35	0.132786
ENSBTAG00000007350		0.0289128	1.42	0.158264
ENSBTAG00000007357	CHSY1	0.000526325	1.22	0.0634353
ENSBTAG00000007379	ALK	0.0153326	1.97	0.282191
ENSBTAG00000007395	ALS2	0.0354874	1.11	0.0472338
ENSBTAG00000007399	LAMP2	0.0314084	1.09	0.0397174
ENSBTAG00000007439	TENM4	0.0441031	1.84	0.293444
ENSBTAG00000007473	XKR5	0.00130882	1.78	0.192888
ENSBTAG00000007508	SRBD1	0.0225177	1.14	0.0582127
ENSBTAG00000033076	TRPM6	0.0229353	1.63	0.214962
ENSBTAG00000007564	BBS12	4.77683e-05	1.31	0.0758569
ENSBTAG00000007588	ERLIN1	3.30265e-08	1.23	0.0459066
ENSBTAG00000007596	GEM	0.0395502	1.39	0.156821
ENSBTAG00000007601		0.0177206	2.8	0.436704
ENSBTAG00000007616	TMED6	0.0106424	1.2	0.0727695
ENSBTAG00000019212	KCNS3	0.00184107	1.27	0.0811516
ENSBTAG00000007702	RPP38	0.0167239	1.15	0.0579242
ENSBTAG00000007730	ZFX	3.54716e-05	1.26	0.0644596
ENSBTAG00000007758	PDE10A	0.0036987	2.02	0.255646
ENSBTAG00000007841	WTIP	0.0201869	0.8	0.0939339
ENSBTAG00000040381	ZNF75A	0.00297046	1.26	0.0825654
ENSBTAG00000007837	SELENOI	0.0352759	1.34	0.135209
ENSBTAG00000007838	MFSD3	0.00395311	1.24	0.0776026
ENSBTAG00000007880	RAB40C	0.0431998	1.09	0.0400492
ENSBTAG00000007909	NOTCH2	0.0492617	1.3	0.127188
ENSBTAG00000007943	AZIN1	6.98911e-07	1.23	0.0491093
ENSBTAG00000007975	ALDH8A1	0.00700306	1.72	0.208614
ENSBTAG00000007993	CORO1C	0.0209298	0.88	0.0531345
ENSBTAG00000008014	PPP5C	0.0482782	1.09	0.0423142
ENSBTAG00000008020		0.0208628	1.36	0.13355
ENSBTAG00000008091	SELENBP1	0.0390975	1.19	0.0805601
ENSBTAG00000047029		1.07403e-06	1.16	0.0364425
ENSBTAG00000008155	SUN3	0.0431998	0.48	0.356634
ENSBTAG00000008185	RTN2	0.00198398	0.88	0.0451852
ENSBTAG00000008196	SWSAP1	0.0445813	1.13	0.0571163
ENSBTAG00000008222	EEF2KMT	0.037134	1.15	0.0668256
ENSBTAG00000008291	PROCR	0.0231585	2.02	0.309314
ENSBTAG00000008301	WNK2	0.03446	0.86	0.0693359
ENSBTAG00000008302	RINT1	6.77467e-10	1.16	0.0305419
ENSBTAG00000008306	MKRN1	0.0300844	0.9	0.0495999
ENSBTAG00000008424	ABR	0.0290805	1.26	0.103513
ENSBTAG00000006947	ROPN1	0.00536179	0.29	0.461085
ENSBTAG00000008539	ENHO	4.99841e-05	1.31	0.0754385
ENSBTAG00000008541	MGST1	0.00958953	2.11	0.295031
ENSBTAG00000008553	B4GALNT3	0.0374821	0.53	0.299359
ENSBTAG00000008635	SULT1A1	0.00676065	1.54	0.166198
ENSBTAG00000008636	PDE4B	3.13085e-06	1.55	0.110842
ENSBTAG00000008707	SULT6B1	0.0296286	1.48	0.176874
ENSBTAG00000008774	UROC1	0.000687091	1.4	0.108563
ENSBTAG00000008778	CHST13	0.0125929	2.02	0.285509
ENSBTAG00000008817	LAMA4	0.030604	1.53	0.19361
ENSBTAG00000008864	LY96	0.0269237	1.78	0.258675
ENSBTAG00000008877	APBA1	0.0390975	1.53	0.202266
ENSBTAG00000008922	APOL6	0.00186751	3.24	0.405397
ENSBTAG00000008945	SDSL	0.0371007	0.4	0.43454
ENSBTAG00000007545	PHLPP2	0.0026503	1.29	0.0894615
ENSBTAG00000009006	PRR14L	0.00140438	1.2	0.0621802
ENSBTAG00000009059	PITX2	0.000331186	0.85	0.049369
ENSBTAG00000009061	FAR1	0.0026503	1.16	0.0525141
ENSBTAG00000009104	SERP1	2.51533e-05	1.19	0.0477965
ENSBTAG00000009142	RNMT	0.0166979	1.13	0.0504366
ENSBTAG00000013624	LMNB2	0.0363796	1.15	0.0661764
ENSBTAG00000015374	COL22A1	0.0345148	2.8	0.477099
ENSBTAG00000009186	PAX9	0.0467982	2.26	0.395298
ENSBTAG00000009268		0.0318709	1.4	0.152781
ENSBTAG00000009384	AGTRAP	0.00329434	1.26	0.0825799
ENSBTAG00000009386	C1orf167	0.0349541	0.82	0.091842
ENSBTAG00000009391	ADPRH	0.0169549	1.12	0.0478109
ENSBTAG00000009418	FAM131B	0.0211504	1.87	0.27065
ENSBTAG00000009431	SLC25A44	0.0370556	1.12	0.0543175
ENSBTAG00000009478	GDF9	0.00014057	1.4	0.0984495
ENSBTAG00000009522	EIF4E	2.98405e-06	1.11	0.0271371
ENSBTAG00000009539		0.0300462	1.77	0.258531
ENSBTAG00000009574	ARFGAP2	0.00422417	0.91	0.0353749
ENSBTAG00000009624	SGSM3	0.00885119	0.85	0.0617618
ENSBTAG00000009647	PHAX	0.0447037	1.1	0.0456902
ENSBTAG00000009685	ERI1	0.00048058	1.3	0.0828828
ENSBTAG00000009686	FBXO15	0.0481083	1.39	0.160716
ENSBTAG00000009715	PDCD11	0.00563548	1.13	0.0466712
ENSBTAG00000009736	CDC42BPG	0.030144	1.69	0.239343
ENSBTAG00000009743	PDRG1	0.0423461	1.09	0.0397174
ENSBTAG00000009757	RPSA	0.00563548	1.09	0.0311622
ENSBTAG00000009785	SAMD4B	0.0463595	1.19	0.0850613
ENSBTAG00000009906	DDX1	0.0257928	0.92	0.0379285
ENSBTAG00000001698	CHTF8	6.41689e-07	1.25	0.0530046
ENSBTAG00000009928	MLST8	0.0127084	0.92	0.0328213
ENSBTAG00000009998	GALNT16	0.0431998	1.55	0.211066
ENSBTAG00000010009	TMCO1	0.045699	1.11	0.0492825
ENSBTAG00000010020		0.0137709	1.22	0.0820461
ENSBTAG00000010050	COL16A1	0.0344253	1.53	0.195918
ENSBTAG00000010059	C9orf72	0.00015908	1.15	0.0412755
ENSBTAG00000010100	MED20	0.0190203	1.18	0.0706343
ENSBTAG00000010101	BYSL	0.0282244	1.2	0.0825943
ENSBTAG00000010111		0.00227826	1.41	0.119268
ENSBTAG00000010123	APOE	0.0144872	1.76	0.233572
ENSBTAG00000010180	URB2	0.000946702	1.16	0.0480417
ENSBTAG00000010192	LYSMD4	0.00495369	1.54	0.161149
ENSBTAG00000010206	UAP1	0.0494418	1.13	0.0608384
ENSBTAG00000010220	DCLRE1C	0.0155543	1.21	0.0808053
ENSBTAG00000019822	TPPP3	3.30265e-08	0.82	0.0438435
ENSBTAG00000021413	ZIC3	0.00343184	0.69	0.13342
ENSBTAG00000010292	SYNRG	0.0459035	1.11	0.0497008
ENSBTAG00000010313	DDX52	0.00456484	1.15	0.0519226
ENSBTAG00000010318	FDX2	0.0441514	1.13	0.0606653
ENSBTAG00000010345	XPNPEP2	0.0230297	3.3	0.523843
ENSBTAG00000010359	THG1L	0.0375862	1.22	0.0952034
ENSBTAG00000010399	TXNDC16	0.0265093	1.35	0.13531
ENSBTAG00000010403	FAAP24	3.56924e-07	1.47	0.0900963
ENSBTAG00000010428	USP15	0.034213	0.91	0.0422277
ENSBTAG00000011127	NUP205	0.00567665	1.16	0.0557025
ENSBTAG00000010513	GPS2	0.0127826	0.88	0.0535673
ENSBTAG00000010529	FZD6	0.0253525	1.2	0.0824933
ENSBTAG00000010547	CEP76	0.00700306	1.17	0.0588764
ENSBTAG00000010564	ELOVL6	0.0197922	2.43	0.380439
ENSBTAG00000010612	TMED4	0.00153217	1.08	0.0273679
ENSBTAG00000010627	SF3B3	0.0484207	1.11	0.0522833
ENSBTAG00000010647	NTRK2	0.00460678	1.83	0.224051
ENSBTAG00000010664	PRKCQ	0.0223494	0.84	0.0782806
ENSBTAG00000045702	ZBED6	0.0282625	1.18	0.0734909
ENSBTAG00000028036		0.0127084	1.77	0.231408
ENSBTAG00000010716	FRAS1	0.0368934	1.25	0.106182
ENSBTAG00000045941	C5orf30	0.0382761	1.39	0.156244
ENSBTAG00000010171	JOSD1	0.00106029	1.07	0.0224339
ENSBTAG00000010836	PRRT3	0.00402147	0.5	0.25175
ENSBTAG00000010875	MSX1	0.032722	1.47	0.17673
ENSBTAG00000010882	ANKRD9	0.0295384	0.84	0.0779055
ENSBTAG00000010913	SRXN1	2.78894e-07	1.8	0.136912
ENSBTAG00000010927	CBFA2T3	0.039629	1.79	0.27642
ENSBTAG00000010948	CLIC2	0.00937359	1.3	0.102042
ENSBTAG00000011024	TXNDC12	7.81661e-08	1.17	0.035447
ENSBTAG00000011075	PLPBP	0.0124198	1.08	0.0314796
ENSBTAG00000011081	KBTBD8	0.000736727	1.38	0.104321
ENSBTAG00000011082	IGF1	0.000300902	1.84	0.186396
ENSBTAG00000011088	SLC6A6	0.00164821	1.74	0.188127
ENSBTAG00000011101	EML6	0.00312041	1.75	0.199958
ENSBTAG00000046185	BTBD7	0.0345454	1.12	0.0527594
ENSBTAG00000011173	FAM189A2	0.000513339	0.81	0.0671142
ENSBTAG00000011195		0.0440376	2.5	0.440311
ENSBTAG00000011275	SCUBE1	0.0499322	1.86	0.305419
ENSBTAG00000011298	EYA1	0.0141878	0.86	0.0621946
ENSBTAG00000011313	CASP8AP2	0.0456573	1.15	0.0678644
ENSBTAG00000011330	LOC104968426	0.000540501	1.78	0.182068
ENSBTAG00000017213	MFAP1	1.3914e-05	1.17	0.0415929
ENSBTAG00000011446	SEMA7A	0.00201084	0.89	0.0397607
ENSBTAG00000011461	ADORA1	0.0369601	2.41	0.412467
ENSBTAG00000011465	MYBPH	0.000154472	2.33	0.251173
ENSBTAG00000011529	ATR	0.0453956	1.32	0.132526
ENSBTAG00000011556	MED22	0.0128021	1.09	0.0369041
ENSBTAG00000011666	THRSP	0.0492994	3.08	0.552119
ENSBTAG00000011698	TYK2	0.0208628	1.19	0.0763474
ENSBTAG00000011743	TLL2	0.0499322	1.67	0.252039
ENSBTAG00000011758		0.0251373	1.11	0.044435
ENSBTAG00000011779	MAL2	0.0245382	2.7	0.438002
ENSBTAG00000011786	CLUH	0.0204634	0.88	0.0529036
ENSBTAG00000011789	REST	0.000187602	1.21	0.0577655
ENSBTAG00000011808	MSTN	0.0218746	0.81	0.0912072
ENSBTAG00000011885	NNT	0.0199746	0.88	0.0550677
ENSBTAG00000037686	SRPX2	0.0146149	1.3	0.107019
ENSBTAG00000011910	STK33	0.020777	0.43	0.363992
ENSBTAG00000012712	AQR	0.0353935	1.14	0.0611847
ENSBTAG00000010251	GABRG2	0.0253525	0.7	0.159129
ENSBTAG00000046046	LRRC30	4.25615e-06	0.8	0.0574481
ENSBTAG00000013531	CENPS	0.000197863	1.24	0.0644163
ENSBTAG00000011986	PLSCR4	0.0342616	1.36	0.143014
ENSBTAG00000012004	TGFB3	0.00106029	1.44	0.120494
ENSBTAG00000012010	PANX1	0.0146224	1.25	0.0916688
ENSBTAG00000012077	SLF2	0.0461477	1.1	0.0442907
ENSBTAG00000012139	SIX1	8.55025e-05	0.87	0.0411457
ENSBTAG00000012176	QPCTL	0.0302748	1.46	0.172258
ENSBTAG00000012178	NR1D1	0.000418568	0.68	0.122442
ENSBTAG00000012225	KPNA2	0.0022599	1.22	0.0695812
ENSBTAG00000012228	SEMA4A	0.00885119	1.57	0.176874
ENSBTAG00000012277	SRRD	0.0481083	1.18	0.081772
ENSBTAG00000012370		0.0432427	1.41	0.163457
ENSBTAG00000012371	CPD	0.00553961	1.2	0.0699419
ENSBTAG00000012375	KLHL9	4.91108e-05	1.24	0.0598718
ENSBTAG00000012401		0.0171068	1.29	0.108707
ENSBTAG00000015036	RAD51C	0.0180722	1.26	0.0967183
ENSBTAG00000012434	ENOX1	0.0202247	1.5	0.175576
ENSBTAG00000012490	ETFA	0.0369601	0.91	0.0423864
ENSBTAG00000012507	PDZD3	0.0228208	3.93	0.599007
ENSBTAG00000012544	IFNGR1	0.038744	1.1	0.0458633
ENSBTAG00000012621	RTN4RL2	0.00456563	3.7	0.483014
ENSBTAG00000012626	B4GALT5	0.00911829	1.2	0.0711393
ENSBTAG00000012629	ZNF362	0.0414828	0.87	0.0676624
ENSBTAG00000012684	CCL19	0.0492994	1.48	0.193465
ENSBTAG00000012694	UHMK1	4.25615e-06	1.19	0.04494
ENSBTAG00000012736	PTRH1	0.0270984	1.39	0.148742
ENSBTAG00000012784	RACGAP1	0.0031732	1.26	0.082854
ENSBTAG00000012798	KCNH8	0.0383505	2.41	0.414775
ENSBTAG00000038831	PHYHD1	0.0490829	1.19	0.0834743
ENSBTAG00000012827		0.0124198	0.7	0.142452
ENSBTAG00000012844	LRSAM1	0.022931	1.17	0.0695812
ENSBTAG00000012855	LPL	0.0492994	1.63	0.23992
ENSBTAG00000012856	ARR3	0.0438562	0.48	0.355769
ENSBTAG00000006259	MOB1A	0.0328495	1.15	0.0644885
ENSBTAG00000012867	TXLNA	0.0176947	1.21	0.0796368
ENSBTAG00000012878	BMS1	0.00257033	1.15	0.0507252
ENSBTAG00000012908	HSPA13	0.000143461	1.3	0.0777901
ENSBTAG00000012918	CRISP3	0.0138804	1.21	0.0769534
ENSBTAG00000012969	DKK2	0.00400924	1.41	0.126092
ENSBTAG00000012979	ZMYND12	0.00911829	1.6	0.185675
ENSBTAG00000012991	PRUNE2	0.00469594	1.65	0.184521
ENSBTAG00000012992	CDH6	0.0371572	1.25	0.104422
ENSBTAG00000013013	GMPS	0.0271657	0.84	0.0801273
ENSBTAG00000010890	PRMT5	0.0218746	1.18	0.0709662
ENSBTAG00000013069	IQCB1	0.0367561	1.27	0.113252
ENSBTAG00000021162	CKAP2	0.0145024	1.39	0.137056
ENSBTAG00000013079	CTCFL	0.00101233	0.71	0.11341
ENSBTAG00000013105	SYT3	0.0253525	1.48	0.174133
ENSBTAG00000012896	METTL7B	0.00579447	1.94	0.250308
ENSBTAG00000013168	RPA3	0.00995668	1.09	0.032879
ENSBTAG00000013169	LCMT1	0.0379571	1.09	0.0411601
ENSBTAG00000013242	MYMK	0.0036987	0.64	0.162736
ENSBTAG00000013254	XPO1	0.0155463	1.22	0.0813247
ENSBTAG00000013277	CCDC22	0.0211633	1.08	0.0351729
ENSBTAG00000013347	DMPK	0.00131984	1.23	0.0692926
ENSBTAG00000043963	FHDC1	0	2.02	0.133204
ENSBTAG00000013367	PPT1	0.00502287	1.18	0.0606076
ENSBTAG00000040414		0.000120149	1.16	0.0422133
ENSBTAG00000013406	CSRP2	0.0430949	1.27	0.11328
ENSBTAG00000013419	HTATIP2	2.28531e-06	1.26	0.0573327
ENSBTAG00000013505	IQCA1	0.000972401	1.64	0.162303
ENSBTAG00000013557	ERAP1	0.00297122	1.35	0.105908
ENSBTAG00000013585		0.0169549	0.81	0.0876726
ENSBTAG00000013587	TXNL4A	0.0490829	1.08	0.0369907
ENSBTAG00000020209	TIGD7	0.0395502	1.31	0.128198
ENSBTAG00000013650	PQLC2	0.0447788	1.36	0.147443
ENSBTAG00000013721	PSMD10	1.21252e-05	1.27	0.062714
ENSBTAG00000013753	DDRGK1	0.00699666	1.12	0.0448678
ENSBTAG00000013801	PBX1	0.00558764	0.86	0.0577799
ENSBTAG00000013806	EFHB	0.00577888	1.17	0.0597709
ENSBTAG00000013812	TROVE2	0.0493406	1.11	0.0493835
ENSBTAG00000013910	POLR3GL	0.0006059	1.14	0.040684
ENSBTAG00000013999	FAM20B	0.0176947	1.14	0.0570442
ENSBTAG00000014005	PPIP5K1	0.000214741	1.24	0.063897
ENSBTAG00000014024	POMP	0.0388365	1.08	0.0354903
ENSBTAG00000014029	HERC4	0.0319154	1.17	0.070014
ENSBTAG00000014034	PXYLP1	0.00568362	1.37	0.119585
ENSBTAG00000014041	G3BP2	0.0155463	1.16	0.0606076
ENSBTAG00000014100	BAIAP3	0.0124198	0.78	0.100455
ENSBTAG00000014102	WDR77	0.0289577	1.13	0.0536683
ENSBTAG00000014153	PKNOX1	0.0275606	1.16	0.0664217
ENSBTAG00000014161	ARMC10	0.000211236	1.19	0.0526439
ENSBTAG00000014167	RNF121	0.0379941	1.1	0.0429779
ENSBTAG00000014176	REM1	0.0319316	1.17	0.0717597
ENSBTAG00000014177	C6	2.20618e-06	1.84	0.152204
ENSBTAG00000014284	ALPK2	0.0318241	0.84	0.0819307
ENSBTAG00000014299	RHOC	0.00688371	1.13	0.0465125
ENSBTAG00000014306	DOPEY2	0.0298385	1.1	0.0451275
ENSBTAG00000014322	FAM234B	0.000975653	1.3	0.0870089
ENSBTAG00000014325	C1orf109	2.89952e-05	1.25	0.0609683
ENSBTAG00000014337	EIF2S3	0	1.45	0.0489651
ENSBTAG00000014418	FHIT	0.0149783	0.73	0.129078
ENSBTAG00000014430	CDC26	0.000143461	1.24	0.0631756
ENSBTAG00000014433	UBE2G1	0.0474055	0.87	0.0668689
ENSBTAG00000014435	TCF19	0.0130543	2.19	0.319845
ENSBTAG00000014467		0.0282244	0.65	0.193465
ENSBTAG00000014472	LCMT2	0.00251291	1.22	0.0690041
ENSBTAG00000014474	API5	0.0217133	1.11	0.0440022
ENSBTAG00000014517	KLB	0.0215799	3.5	0.54505
ENSBTAG00000014518	RPL9	0.0497602	1.21	0.0935732
ENSBTAG00000014534	EEF1A1	0.0169549	1.27	0.100166
ENSBTAG00000014588	RSL1D1	0.0153266	1.22	0.0820172
ENSBTAG00000014600	ADCY8	0.00246684	3.07	0.394289
ENSBTAG00000014648	RPN2	0.0169549	1.14	0.0548657
ENSBTAG00000014655	MYO1A	0.0284396	1.82	0.268774
ENSBTAG00000014659	NEMP1	0.000365255	1.56	0.137907
ENSBTAG00000014677	TADA2A	0.00353046	1.15	0.0493835
ENSBTAG00000015402	GREB1	7.6215e-09	2.04	0.151627
ENSBTAG00000014752	AKAP11	0.0385507	1.2	0.0864751
ENSBTAG00000014768	ZNF786	0.00536179	0.81	0.0788
ENSBTAG00000014779	NISCH	0.0361562	1.11	0.0466856
ENSBTAG00000014784	NT5DC2	0.0142119	1.36	0.125832
ENSBTAG00000014805	ENOPH1	0.0396881	1.22	0.0957084
ENSBTAG00000014818	MYLK3	0.0103406	0.69	0.145424
ENSBTAG00000014835	SPARC	0.017738	1.53	0.180337
ENSBTAG00000014913	SRD5A3	6.66881e-10	1.4	0.0672007
ENSBTAG00000015019	STN1	0.0205848	1.12	0.0484601
ENSBTAG00000015022	KIF2A	0.0124198	1.16	0.0592371
ENSBTAG00000019480	PDE6D	6.2509e-07	1.23	0.0488497
ENSBTAG00000015043	MFNG	0.0490829	1.36	0.151483
ENSBTAG00000015172	MCM6	0	1.45	0.0714855
ENSBTAG00000015200	L2HGDH	0.0134597	0.88	0.0531633
ENSBTAG00000016406	MCM10	0.0257928	1.33	0.127145
ENSBTAG00000015285	RPS8	0.00997067	1.14	0.0534086
ENSBTAG00000015297		0.0491483	1.42	0.172114
ENSBTAG00000015334	ZHX1	0.00456484	1.12	0.0412755
ENSBTAG00000015361	CNTFR	0.0143392	1.7	0.219867
ENSBTAG00000038806	ZNF891	0.00329434	2.1	0.26661
ENSBTAG00000015392	TTF2	0.00549083	1.29	0.0961123
ENSBTAG00000015434	DSTN	0.0183162	1.24	0.0900097
ENSBTAG00000015457	FGFR1	0.0395502	1.41	0.163313
ENSBTAG00000015521	GEMIN6	0.00141488	1.24	0.0729715
ENSBTAG00000015550	MLN	0.0497059	2.12	0.369907
ENSBTAG00000015551		0.00758256	1.11	0.0411601
ENSBTAG00000002361	TMCC2	2.84309e-05	1.27	0.0665227
ENSBTAG00000015761	COQ5	0.0279673	1.07	0.0294598
ENSBTAG00000015766	ZFPM1	0.00159624	0.76	0.092621
ENSBTAG00000015767	RNF10	0.00404719	0.9	0.0373369
ENSBTAG00000015801	EFNB1	0.00491906	1.3	0.0974973
ENSBTAG00000015804	SIGMAR1	0.0349541	1.22	0.0929673
ENSBTAG00000015824	RNF141	2.39268e-05	1.2	0.0501625
ENSBTAG00000015844	TFPI2	0.00123054	1.23	0.0694658
ENSBTAG00000015853	SDHC	0.00810342	0.86	0.0581262
ENSBTAG00000015901	ARMC1	0.0030322	1.11	0.0383901
ENSBTAG00000015904	RORA	0.0142119	0.8	0.0938617
ENSBTAG00000015925	SDHAF3	6.09801e-05	0.77	0.0741545
ENSBTAG00000015943	MICU2	0.031379	0.93	0.0329223
ENSBTAG00000015958	GOSR2	0.0499322	1.09	0.0410302
ENSBTAG00000015977	SIKE1	0.0492994	1.13	0.0582849
ENSBTAG00000015980	FASN	0.0406189	2.04	0.338312
ENSBTAG00000016034	EXOSC5	0.00113371	1.18	0.0552264
ENSBTAG00000016073	UGCG	0.0130075	1.29	0.102763
ENSBTAG00000016081	PTMA	0.0490829	1.17	0.0770688
ENSBTAG00000016093	PLP2	0.00844718	1.21	0.0736352
ENSBTAG00000016194	FBXO32	0.049891	0.73	0.151916
ENSBTAG00000016203	ZNF16	0.00814426	1.2	0.0709229
ENSBTAG00000018799	GPSM1	0.00051024	1.54	0.135541
ENSBTAG00000016298	TM9SF3	0.0136832	1.1	0.040583
ENSBTAG00000016412	CDKN2B	0.0196298	2.24	0.346103
ENSBTAG00000016413	DUSP26	0.0186246	0.82	0.0868935
ENSBTAG00000016430		0.0127826	1.24	0.0891586
ENSBTAG00000016455	CACHD1	0.0441514	1.16	0.0695379
ENSBTAG00000016472	GSTM2	0.00309617	1.51	0.148453
ENSBTAG00000016514	CPE	0.022236	1.26	0.101768
ENSBTAG00000016528	NOC2L	0.0197184	0.88	0.0555005
ENSBTAG00000016571	FAM234A	0.0461477	1.13	0.0607952
ENSBTAG00000016573	LHCGR	0.00810342	3.25	0.457767
ENSBTAG00000016581	MRPL28	0.0169549	1.1	0.0405974
ENSBTAG00000005250	BGN	0.00565277	1.51	0.154945
ENSBTAG00000016603	LOC786914	0.00950743	1.71	0.211499
ENSBTAG00000016607	TLX2	9.73272e-05	0.39	0.26964
ENSBTAG00000016615	ABHD6	0.0497059	1.4	0.165766
ENSBTAG00000016961	RAP2B	0.00814426	1.18	0.064979
ENSBTAG00000017143	PDIA4	0.0151262	1.24	0.0896635
ENSBTAG00000016709	NT5C3A	0.0456573	0.82	0.093025
ENSBTAG00000016720	RAB1A	0.00476059	1.12	0.0413621
ENSBTAG00000016735	ZBTB48	0.0154425	1.3	0.110207
ENSBTAG00000013706	MEGF9	0.000898785	1.24	0.069711
ENSBTAG00000016836	PDK1	1.45284e-05	0.84	0.0459498
ENSBTAG00000016846	YWHAB	0.0302375	1.14	0.0597564
ENSBTAG00000016858	SAR1A	2.7979e-05	1.17	0.042372
ENSBTAG00000016864	LBP	0.0486342	2.22	0.390538
ENSBTAG00000016869	POLD3	0.00183462	1.21	0.0643875
ENSBTAG00000016874	DNAJB1	0.00750886	1.22	0.0780209
ENSBTAG00000016883	SGF29	0.0379571	1.5	0.190869
ENSBTAG00000016887	TAF11	0.010653	1.09	0.0351729
ENSBTAG00000016899	MED8	0.0400239	1.16	0.0713557
ENSBTAG00000016908	METTL1	0.0167018	1.33	0.118705
ENSBTAG00000017524	CBLN4	3.28484e-06	0.49	0.18178
ENSBTAG00000016987	WDCP	0.00541318	1.27	0.0909042
ENSBTAG00000016991	EFNB2	0.00942661	1.26	0.0898943
ENSBTAG00000020346	CCDC92	0.0190471	0.91	0.0422421
ENSBTAG00000017081	MIEF2	0.00254654	0.79	0.0813969
ENSBTAG00000017094	SHMT1	0.0349541	1.28	0.114579
ENSBTAG00000017115	TMEM41A	0.00057075	1.24	0.0688454
ENSBTAG00000017133	GINS4	0.00758256	1.89	0.246557
ENSBTAG00000017184	ZBTB33	0.00758256	1.18	0.0636373
ENSBTAG00000012705	DEGS1	0.0251373	1.23	0.0908465
ENSBTAG00000017189	POLE4	0.0447122	1.27	0.117104
ENSBTAG00000017211	SERINC4	5.60057e-06	1.32	0.0709085
ENSBTAG00000017280	C3	0.0100047	1.93	0.261561
ENSBTAG00000017329	GMNN	0.0095866	1.21	0.0757415
ENSBTAG00000047357	RNF208	4.14251e-07	0.72	0.0758713
ENSBTAG00000037434		0.00423961	1.23	0.0757271
ENSBTAG00000047428	ZNF281	0.0121336	1.1	0.0394144
ENSBTAG00000038696	RAB8A	0.0329167	1.13	0.0577944
ENSBTAG00000017440	METTL16	0.00184107	1.13	0.0413044
ENSBTAG00000017442	CDO1	0.00495369	1.57	0.168218
ENSBTAG00000005517	NOP58	0.00620759	1.15	0.0522544
ENSBTAG00000017525	ATG12	0.0026503	1.07	0.0235304
ENSBTAG00000017582	CHEK1	0.0492994	1.53	0.206882
ENSBTAG00000017592	GPAT3	0.00519335	1.63	0.183222
ENSBTAG00000017604	RAB13	0.0243714	1.15	0.0635219
ENSBTAG00000017659		0.00842002	1.54	0.16894
ENSBTAG00000017663	GAST	0.0482985	0.67	0.198803
ENSBTAG00000017738	EMID1	0.00350869	1.6	0.170671
ENSBTAG00000017748	RNF44	0.030144	1.35	0.137373
ENSBTAG00000017799	PITPNB	0.0105543	1.19	0.0703458
ENSBTAG00000017809	PDS5A	0.0295462	1.17	0.069812
ENSBTAG00000017819	PMVK	0.0289733	1.19	0.0772996
ENSBTAG00000017823	CFAP52	0.00705693	1.77	0.21828
ENSBTAG00000017852	ALDH9A1	0.000946702	1.2	0.0591505
ENSBTAG00000017855	ITM2C	0.0125192	1.27	0.0984495
ENSBTAG00000017896	ST8SIA2	0.0217133	0.59	0.226792
ENSBTAG00000017981	ADRB3	0.0124198	2.41	0.3575
ENSBTAG00000002108	YWHAQ	0.00892056	1.22	0.0788144
ENSBTAG00000018033	PIP4K2A	6.71492e-05	1.28	0.070317
ENSBTAG00000018035	TGFBR1	0.0152544	1.1	0.0399049
ENSBTAG00000014090	ARID5A	0.0472998	1.39	0.160139
ENSBTAG00000018090	ZNF449	0.00601889	1.34	0.110179
ENSBTAG00000018112	TBL1X	0.0244861	0.84	0.0754818
ENSBTAG00000018151		0.00076702	1.3	0.0843255
ENSBTAG00000018165	RIPOR2	0.0251865	0.76	0.122081
ENSBTAG00000018167	KLHL31	0.0031982	1.18	0.059944
ENSBTAG00000018178	NARF	0.0365427	0.9	0.0486765
ENSBTAG00000018193	KCNK3	0.0459281	1.83	0.292146
ENSBTAG00000018207	M6PR	0.000983751	1.09	0.0278873
ENSBTAG00000018268	UCN	0.0257198	1.66	0.225205
ENSBTAG00000018275		0.0117954	1.12	0.0465846
ENSBTAG00000018284	KBTBD11	0.0332796	1.54	0.198659
ENSBTAG00000015972	GLRX2	0.00289958	1.11	0.0364858
ENSBTAG00000025124	ZNF300	0.00190464	1.93	0.226792
ENSBTAG00000018423	DDX5	0.049891	1.31	0.132064
ENSBTAG00000018460	ADAMTS16	0.0206834	2.39	0.376832
ENSBTAG00000018478	RPL7L1	0.0414458	1.12	0.0529902
ENSBTAG00000005765	SYNGR1	1.11864e-05	0.85	0.042271
ENSBTAG00000018527	HDGFL3	0.00903032	1.19	0.0681673
ENSBTAG00000019209	RAD1	0.0236615	1.29	0.111333
ENSBTAG00000018543	VIL1	0.00435004	0.42	0.318691
ENSBTAG00000018548	INTS7	0.0138607	1.25	0.0903993
ENSBTAG00000018552	VWC2L	0.0441031	1.96	0.322587
ENSBTAG00000018560	DNAH3	0.0014736	1.15	0.0464548
ENSBTAG00000002286	DNAJC18	0.0043195	1.16	0.0560054
ENSBTAG00000006690	ARCN1	0.0490829	1.08	0.0386498
ENSBTAG00000018768	HMGN1	0.0206674	1.14	0.0568422
ENSBTAG00000018770	HSDL1	0.000538948	1.23	0.0650367
ENSBTAG00000018802	UBE2Z	0.000255739	1.12	0.034769
ENSBTAG00000018809	RANGRF	0.00122767	1.43	0.118503
ENSBTAG00000018829	SPRYD7	0.0176481	0.92	0.0370196
ENSBTAG00000018937	HMOX2	0.0279673	0.84	0.0804014
ENSBTAG00000018938	CDIP1	0.0371572	0.87	0.067143
ENSBTAG00000018987		0.0358171	1.11	0.0487487
ENSBTAG00000007844	CETN2	0.0215933	1.1	0.0401646
ENSBTAG00000019029	DPH5	0.0499322	1.11	0.0499028
ENSBTAG00000005340	SERGEF	0.0300844	1.15	0.0622234
ENSBTAG00000019065	EEPD1	0.0353935	0.91	0.0455026
ENSBTAG00000019095	CCR10	0.0369601	1.65	0.234871
ENSBTAG00000019097	CNTNAP1	0.0359728	1.62	0.223618
ENSBTAG00000019106	EIF1B	0.0348703	1.09	0.0407561
ENSBTAG00000019134	NEK5	0.0282976	0.59	0.238189
ENSBTAG00000019150	PLD3	0.0211504	0.89	0.0497874
ENSBTAG00000019153	JMJD6	6.24004e-06	1.36	0.0787711
ENSBTAG00000019184	TRAPPC2L	0.0284263	1.2	0.0807765
ENSBTAG00000019202	EAF1	0.000780443	1.2	0.0579675
ENSBTAG00000019204	RTN3	0.0383962	1.18	0.0799542
ENSBTAG00000009805	CFDP2	0.000106251	1.15	0.0414919
ENSBTAG00000019211	BRIX1	0.0484571	1.18	0.0809785
ENSBTAG00000019229	TMEM144	0.0169549	2.23	0.338889
ENSBTAG00000019230	PTGER3	0.0375862	2.23	0.375966
ENSBTAG00000019278	KNTC1	0.000143461	1.8	0.173845
ENSBTAG00000019305	EXOG	0.0022599	1.63	0.171681
ENSBTAG00000019337	ACVR1C	0.0169482	3.47	0.523987
ENSBTAG00000019359		0.000829866	1.2	0.0597564
ENSBTAG00000015428	TMEM170A	0.0146224	1.18	0.0685857
ENSBTAG00000019407		0.00250928	0.66	0.145279
ENSBTAG00000007799	MTFR2	0.0177472	1.87	0.266754
ENSBTAG00000046100		3.39624e-07	1.17	0.0365867
ENSBTAG00000019636	SCARA5	0.0201895	1.28	0.106125
ENSBTAG00000019662	ATXN7L3	0.00712422	1.11	0.0391836
ENSBTAG00000019703	PRPS1	0.0344253	0.92	0.0364136
ENSBTAG00000019723	PEX12	0.012701	1.12	0.046902
ENSBTAG00000019754	CAVIN3	0.0499322	1.26	0.112141
ENSBTAG00000019761	MANBA	0.0151949	1.19	0.0712403
ENSBTAG00000019813	ADIPOQ	0.0168404	2.76	0.427326
ENSBTAG00000019819	FUT8	0.0155543	1.15	0.0582993
ENSBTAG00000038486		0.0472115	1.43	0.172835
ENSBTAG00000019847		0.00986001	1.09	0.0354903
ENSBTAG00000022990		0.00700306	1.24	0.0819884
ENSBTAG00000019881	LOC781423	0.029485	2.33	0.383036
ENSBTAG00000019892	HAS2	0.0262799	1.64	0.220877
ENSBTAG00000002316	NIPA1	0.000301803	1.61	0.146145
ENSBTAG00000019971	CDC16	0.0290663	1.1	0.0424008
ENSBTAG00000019987	RPP14	0.00418111	1.15	0.0515186
ENSBTAG00000020004	ZNF800	0.0313853	1.14	0.0587177
ENSBTAG00000020084	LONRF1	0.00165497	1.3	0.0901396
ENSBTAG00000020121	RWDD2B	0.0260453	1.12	0.0506674
ENSBTAG00000020154	DEDD	0.0154588	0.92	0.0343506
ENSBTAG00000020159	NKAIN1	0.0265141	0.77	0.113771
ENSBTAG00000020160	RNF138	0.00764411	1.28	0.0945542
ENSBTAG00000020238	RIMS1	0	0.14	0.198226
ENSBTAG00000020272	SIK2	0.0215933	1.28	0.105706
ENSBTAG00000020279	ALG9	0.0428416	1.24	0.104841
ENSBTAG00000020309	G3BP1	5.07374e-05	1.2	0.0507107
ENSBTAG00000020334	ENTPD5	0.0344253	1.23	0.0969491
ENSBTAG00000020389	TPP2	0.0303564	0.93	0.0353172
ENSBTAG00000020399	RNF139	0.0355959	1.08	0.0347112
ENSBTAG00000020415	KLK4	0.0438331	2.19	0.376832
ENSBTAG00000020417	DAPK3	0.0360403	1.15	0.0657148
ENSBTAG00000020419	ZRSR2	0	1.7	0.0736496
ENSBTAG00000020422	CHD8	0.0395502	1.08	0.0375245
ENSBTAG00000020432	MIS12	1.89973e-07	1.24	0.0492825
ENSBTAG00000020434	C18H19orf12	0.0230861	1.07	0.0313498
ENSBTAG00000020459	TIMELESS	0.000298294	1.34	0.0906734
ENSBTAG00000020466		1.10162e-05	1.21	0.0508839
ENSBTAG00000020481	GXYLT2	0.00103028	2.09	0.243815
ENSBTAG00000020517	MED9	0.0243759	1.13	0.0533653
ENSBTAG00000020551	ABCD1	0.0484571	0.91	0.0436704
ENSBTAG00000020552	PRDM2	0.00514859	1.14	0.0483447
ENSBTAG00000020578	PRDM6	0.00352072	2.46	0.325472
ENSBTAG00000020606	ZFAND2B	0.0257928	1.27	0.106485
ENSBTAG00000020667	KCNQ3	0.0256989	1.51	0.183511
ENSBTAG00000020679	CNTN1	0.00929446	1.92	0.257665
ENSBTAG00000020705	PRSS12	1.78578e-07	0.86	0.0332974
ENSBTAG00000020717	CXorf36	2.0676e-07	1.68	0.119801
ENSBTAG00000020739	NXT2	0.00329434	1.24	0.0765205
ENSBTAG00000020759	NCLN	0.0463919	1.12	0.0538702
ENSBTAG00000019589	C21orf2	0.0490384	1.12	0.0572317
ENSBTAG00000020766	ABCA7	0.00474715	1.57	0.16793
ENSBTAG00000020908	NAP1L1	0.0419982	1.13	0.0568566
ENSBTAG00000034393	FAM149A	0.000651961	1.94	0.212365
ENSBTAG00000020965	ZMYND10	0.0098825	3.2	0.460941
ENSBTAG00000020994	C17orf75	0.0360276	1.22	0.0924768
ENSBTAG00000020996	CLDND1	0.00758256	1.11	0.0401502
ENSBTAG00000021002	ACP2	0.0250436	1.26	0.101306
ENSBTAG00000021019	SLC30A4	6.31849e-05	1.41	0.0985361
ENSBTAG00000021029	PRR5L	0.0389907	1.94	0.312632
ENSBTAG00000021051	ZNHIT6	0.0121966	1.22	0.0819884
ENSBTAG00000021102	GALM	0.019162	1.14	0.0565248
ENSBTAG00000021158	SATB1	0.0395502	0.87	0.0652242
ENSBTAG00000021188	MRPL16	0.0235575	0.9	0.0461374
ENSBTAG00000021199	APOPT1	0.00726262	1.08	0.0285509
ENSBTAG00000021211	DPT	0.00894692	1.2	0.0726108
ENSBTAG00000021254	CENPI	0.00106029	1.16	0.0478542
ENSBTAG00000021329	ZBTB3	0.0146149	1.38	0.134344
ENSBTAG00000021338	OAF	0.00261411	1.53	0.150185
ENSBTAG00000015878	RHNO1	0.049891	1.32	0.134748
ENSBTAG00000021517	TMEM216	0.00456484	1.32	0.103254
ENSBTAG00000021523	STAT3	0.0461506	1.08	0.03852
ENSBTAG00000021526	RPRM	0.0221195	1.86	0.27065
ENSBTAG00000021580	HNRNPA3	0.0249942	1.13	0.0544762
ENSBTAG00000021586	FAM122A	0.0141711	1.1	0.0400059
ENSBTAG00000021606	ERCC8	0.000120851	1.27	0.0704757
ENSBTAG00000021645	MBD4	3.33263e-07	1.32	0.0640124
ENSBTAG00000021755		0.0147091	1.13	0.0491959
ENSBTAG00000021819	IFNAR1	0.000143461	1.29	0.076131
ENSBTAG00000021869	THAP5	4.56067e-05	1.23	0.0576212
ENSBTAG00000021931	C19H17orf49	0.0112175	1.21	0.0750346
ENSBTAG00000021955	NPC2	0.0154425	1.24	0.089274
ENSBTAG00000021967	TMEM168	0.0095866	1.13	0.0475801
ENSBTAG00000022022	GUCD1	0.017738	0.88	0.0520524
ENSBTAG00000022027	DDT	0.0133935	1.31	0.109775
ENSBTAG00000022067	FAM216A	0.00476059	1.39	0.120941
ENSBTAG00000022109	SCOC	0.0253525	1.1	0.0431654
ENSBTAG00000022360	SOX5	0.00128159	1.15	0.045416
ENSBTAG00000022396	SAA3	0.0390403	7.85	0.973242
ENSBTAG00000022514	CD5L	0.0231585	2.14	0.333263
ENSBTAG00000022632	TCTA	0.0365962	1.16	0.0685857
ENSBTAG00000009918	GSE1	0.00173003	0.87	0.0494123
ENSBTAG00000008629	MTFR1	0.0273993	1.14	0.0606076
ENSBTAG00000020066	ZW10	0.00460678	1.15	0.0527594
ENSBTAG00000023452	B9D2	0.00554854	1.33	0.106658
ENSBTAG00000023551	MOB3C	0.000511696	1.28	0.0783095
ENSBTAG00000023610	U2AF1L4	0.00234182	0.86	0.0543463
ENSBTAG00000023734	PARD6A	0.00529272	1.8	0.219434
ENSBTAG00000023885	ZNF79	0.0375786	1.08	0.0344371
ENSBTAG00000023947	AVPI1	0.000705673	1.33	0.091438
ENSBTAG00000010531	CYP1B1	0.0282976	2.66	0.441032
ENSBTAG00000024137	PTCH2	0.0211504	1.63	0.21323
ENSBTAG00000005038	ZBTB42	0.0380803	1.21	0.0882064
ENSBTAG00000024476	CKS1B	0.00176442	1.35	0.102734
ENSBTAG00000024509	TMEM52	0.0348703	0.7	0.167785
ENSBTAG00000024641	ZBED1	0.000106604	0.77	0.0755107
ENSBTAG00000024647	LOC781004	0.00845456	1.28	0.0974252
ENSBTAG00000024787	HAUS3	0.00903032	1.19	0.0667968
ENSBTAG00000024803	ENDOD1	0.0358171	1.16	0.0679077
ENSBTAG00000024878		0.0469447	2.18	0.378996
ENSBTAG00000024957	SNCA	0.00929446	0.63	0.184376
ENSBTAG00000025167	ABHD15	0.00903032	2.3	0.326482
ENSBTAG00000025233	CBARP	0.0166489	0.56	0.24497
ENSBTAG00000025402	IL17D	0.0447788	1.69	0.25276
ENSBTAG00000025929	MTAP	0.00730849	1.52	0.162015
ENSBTAG00000026008	METTL5	0.00758256	1.15	0.0542742
ENSBTAG00000026181	UGT1A1	2.91917e-05	1.26	0.0640557
ENSBTAG00000010270	LOC512541	0.0313143	2.12	0.343506
ENSBTAG00000026249		0.0166489	1.09	0.034365
ENSBTAG00000013598	RSPO2	0.0196298	1.2	0.077213
ENSBTAG00000026376	SNN	0.030604	1.19	0.0777324
ENSBTAG00000026384	ZAR1L	0.0385743	1.31	0.127087
ENSBTAG00000026754		0.0257928	1.27	0.10725
ENSBTAG00000026809		0.00176442	1.11	0.0359231
ENSBTAG00000027058	MESP2	0.0206674	1.89	0.274256
ENSBTAG00000027151	ARHGAP26	0.00650072	1.31	0.102633
ENSBTAG00000027173	CHP1	0.010543	1.24	0.0855951
ENSBTAG00000027182	NR3C2	0.00519335	0.88	0.0489218
ENSBTAG00000044071	HRH2	0.0022599	1.51	0.144154
ENSBTAG00000027326	TP53RK	0.000538948	1.21	0.0600594
ENSBTAG00000027626	GOLGA7	0.0147091	1.09	0.0375101
ENSBTAG00000027665	BRF2	0.000154393	1.2	0.054404
ENSBTAG00000027684	FOLR2	0.000490622	1.95	0.210345
ENSBTAG00000027696	TTC30B	0.0229533	1.27	0.105851
ENSBTAG00000027803		0.0268738	1.35	0.135325
ENSBTAG00000027809	RABGAP1L	0.0499322	1.14	0.065282
ENSBTAG00000000473	ATP10D	0.00567887	1.64	0.185675
ENSBTAG00000027962		0.0291587	0.89	0.0517639
ENSBTAG00000011838	PCED1B	0.031178	1.31	0.122196
ENSBTAG00000030393	RDH13	0.00408559	1.34	0.1065
ENSBTAG00000030584	SLC35A4	0.0190524	1.32	0.120032
ENSBTAG00000030595	COX16	0.0478338	1.14	0.0648636
ENSBTAG00000030599	SMOC1	0.0147091	1.86	0.256511
ENSBTAG00000030608	SWI5	0.0225177	1.17	0.067143
ENSBTAG00000001546	MGAT1	0.0201869	1.12	0.0486044
ENSBTAG00000030855	CHCHD6	0.0387963	1.48	0.183511
ENSBTAG00000030951	ZNF655	0.00599344	0.81	0.080488
ENSBTAG00000030960	DNAJC25	0.0186246	1.22	0.0862732
ENSBTAG00000031134	YWHAH	0.00104979	1.09	0.029532
ENSBTAG00000031135	CTXN3	0.000216668	1.45	0.111968
ENSBTAG00000031205		0.00519335	1.13	0.0456613
ENSBTAG00000031261	REPS2	0.0355959	2.29	0.384767
ENSBTAG00000024394	SEMA3D	0.0124198	2.01	0.284211
ENSBTAG00000031355	LOC529196	0.0112336	0.39	0.374091
ENSBTAG00000031388	DNAAF4	0.0169549	0.66	0.176009
ENSBTAG00000031435	SELENOT	0.0493466	1.15	0.0703458
ENSBTAG00000031595	LOC613365	0.0433399	1.25	0.105721
ENSBTAG00000031614	BOLL	0.0461477	1.36	0.150762
ENSBTAG00000031658	SEMA6B	0.0404532	1.33	0.137287
ENSBTAG00000031693	ADAM1B	0.00156773	0.61	0.169084
ENSBTAG00000006954	ZNF432	0.0218746	1.2	0.0779632
ENSBTAG00000031778	HIST1H2BD	0.00963106	0.9	0.0396453
ENSBTAG00000031919	SLC35E3	0.0239613	1.2	0.0821038
ENSBTAG00000032018	ZNF23	0.0102421	1.19	0.069509
ENSBTAG00000032021	RALB	0.0113863	1.11	0.0436271
ENSBTAG00000032047	LOC100296211	0.00128159	1.59	0.154368
ENSBTAG00000032079	SYT9	0.0126185	1.53	0.172835
ENSBTAG00000032121	SUGCT	0.00175763	0.86	0.0518072
ENSBTAG00000032163	LTV1	0.0128949	1.14	0.0534086
ENSBTAG00000035907	DDX3X	5.55411e-07	1.15	0.0342063
ENSBTAG00000032509	FAM166B	0.00705718	0.62	0.184954
ENSBTAG00000032517	BCL7A	0.0146575	0.8	0.0907022
ENSBTAG00000032588	TMEM150C	0.0365783	1.27	0.110756
ENSBTAG00000032684	TCTEX1D2	6.83809e-07	1.35	0.0723656
ENSBTAG00000032933	TTC23L	0.00188455	1.51	0.142394
ENSBTAG00000003516	TM2D2	0.00487365	1.15	0.0526584
ENSBTAG00000033078	CNEP1R1	0.0441514	1.11	0.0488497
ENSBTAG00000033083		0.0395502	1.23	0.0996758
ENSBTAG00000033224		0.0135249	1.32	0.114738
ENSBTAG00000033365	METTL24	0.00417121	1.5	0.147299
ENSBTAG00000019600	OOEP	0.0383962	0.73	0.145135
ENSBTAG00000033731	PRCP	0.0202101	1.19	0.0734476
ENSBTAG00000034261	LOC539802	0.019162	1.15	0.0608962
ENSBTAG00000034411	SHISA3	0.020359	1.58	0.197649
ENSBTAG00000034430	C4orf47	0.00329434	1.28	0.0899809
ENSBTAG00000005824	SPOP	0.0395502	1.1	0.0441465
ENSBTAG00000035083	ATXN7L3B	0.0293476	1.09	0.0396453
ENSBTAG00000035084	FZD3	0.00054933	1.6	0.149607
ENSBTAG00000035129		0.0484571	3.11	0.554861
ENSBTAG00000035319	MAD2L1	6.77467e-10	1.73	0.110871
ENSBTAG00000035438		2.64747e-09	0.05	0.641278
ENSBTAG00000035572		0.000792987	1.12	0.0380727
ENSBTAG00000035959		0.0499322	1.25	0.108491
ENSBTAG00000035998	CKB	0.0138607	2.03	0.291424
ENSBTAG00000036078	EMP1	0.0166979	1.49	0.167641
ENSBTAG00000036127	AS3MT	0.0415213	0.72	0.159706
ENSBTAG00000036297	RBFA	0.0461477	1.13	0.0573327
ENSBTAG00000037991	LOC506989	0.0169549	1.33	0.121071
ENSBTAG00000038173	HIST1H2BN	0.0155543	0.46	0.328357
ENSBTAG00000003323	NOL6	0.000245107	1.32	0.0845852
ENSBTAG00000038321	LIPE	0.047056	1.89	0.309602
ENSBTAG00000038323	GLYAT	0.0462395	3.49	0.605499
ENSBTAG00000038610	ZBTB26	0.029638	1.2	0.0834599
ENSBTAG00000038674	ZNF677	0.0348703	1.28	0.115618
ENSBTAG00000017804	BNIP3	0.000120149	0.82	0.0569432
ENSBTAG00000038854	CLEC2L	0.0246226	1.77	0.252472
ENSBTAG00000038888	ZBTB9	0.00130882	1.21	0.0636373
ENSBTAG00000039028	PI3	0.000451435	0.44	0.259974
ENSBTAG00000039117	TOGARAM1	4.29772e-05	1.13	0.0336725
ENSBTAG00000010337	ALG11	5.081e-10	1.22	0.0398472
ENSBTAG00000039212	CTU1	0.0153042	1.29	0.104668
ENSBTAG00000039242	ZNF10	0.0184898	1.28	0.105519
ENSBTAG00000039328	PURG	0.0363733	1.59	0.215106
ENSBTAG00000039343	ZBTB34	0.0391703	1.32	0.131718
ENSBTAG00000039442	SEC62	0.049891	1.1	0.0455603
ENSBTAG00000039491		0.00726262	0.4	0.357067
ENSBTAG00000039635	CCDC97	0.000975653	1.1	0.0317826
ENSBTAG00000039684	CAVIN1	0.0369381	0.92	0.0397462
ENSBTAG00000040065	RAD51AP1	0.00394807	1.8	0.214817
ENSBTAG00000040072	ZNF140	0.0196298	1.19	0.073462
ENSBTAG00000040132	MUM1L1	0.00353046	1.33	0.103283
ENSBTAG00000040144		0.00163427	2.36	0.293011
ENSBTAG00000040167		0.0432172	1.16	0.0726685
ENSBTAG00000040282	NOG	0.0447788	1.55	0.210489
ENSBTAG00000040398	KIAA1211	0.0282244	1.36	0.139292
ENSBTAG00000040473		0.0236615	1.67	0.226936
ENSBTAG00000012540	GAT	0.0165948	3.97	0.579531
ENSBTAG00000040490	CCDC3	0.041677	2.08	0.348699
ENSBTAG00000040568		0.0126643	1.11	0.0407994
ENSBTAG00000042322		0.0154588	2.42	0.369041
ENSBTAG00000042461		0.0201895	0.41	0.385055
ENSBTAG00000043402		0.0348703	1.17	0.0732456
ENSBTAG00000043959	PDGFC	1.69193e-05	1.65	0.134113
ENSBTAG00000015387	RAB40B	0.00322893	1.47	0.138484
ENSBTAG00000043964	ARL5B	0.00130882	1.24	0.0720193
ENSBTAG00000043990	KHDRBS2	0.00612023	1.15	0.0532643
ENSBTAG00000043996	SAMD12	0.0499322	1.55	0.216981
ENSBTAG00000044048	LMBR1L	0.0490384	1.15	0.070317
ENSBTAG00000044115	RIPPLY1	8.80064e-05	6.11	0.521534
ENSBTAG00000044138	METTL23	0.0416098	1.16	0.0702015
ENSBTAG00000044159	C4orf33	0.0146224	1.32	0.116512
ENSBTAG00000045309	MIR2443	0.0126195	1.77	0.232274
ENSBTAG00000045497		0.000471849	1.17	0.0493113
ENSBTAG00000045509	FAM217B	0.013343	1.33	0.1153
ENSBTAG00000013611	SCLT1	0.00577775	1.23	0.0769678
ENSBTAG00000045544	LOC107131189	0	0.01	0.140374
ENSBTAG00000045594	TMEM121	0.0342965	0.83	0.0879034
ENSBTAG00000045601	KCTD21	0.00311217	1.42	0.125587
ENSBTAG00000045647	ARL4C	0.0316297	2.32	0.383901
ENSBTAG00000045665		0.0174281	1.69	0.223041
ENSBTAG00000045679		0.0388513	1.32	0.132613
ENSBTAG00000021811	ANGPT4	0.0345148	1.21	0.0873408
ENSBTAG00000045864	ZNF581	0.0312072	1.23	0.095088
ENSBTAG00000045877	TSC22D3	0.0453636	0.85	0.0767081
ENSBTAG00000045973		0.0211504	2.65	0.42271
ENSBTAG00000046008		0.00308057	1.16	0.0520092
ENSBTAG00000046030		0.00549083	1.53	0.160139
ENSBTAG00000046049		0.0497381	1.18	0.0829261
ENSBTAG00000046101		0.0201439	1.25	0.0972376
ENSBTAG00000046123	UTY	0	0.07	0.0872975
ENSBTAG00000046135		0.0467209	1.21	0.0922171
ENSBTAG00000046160	SMIM13	0.000368699	1.12	0.0341053
ENSBTAG00000046255	ATXN1L	0.0289577	1.11	0.0463826
ENSBTAG00000046337	TUBB6	0.0365783	1.21	0.0875139
ENSBTAG00000046408	FAM124A	0.0291261	1.96	0.30412
ENSBTAG00000046440	TRAM1L1	0.0391703	1.39	0.156388
ENSBTAG00000046529	MIR4657	0.00766048	1.31	0.105879
ENSBTAG00000046547	CIDEA	0.0406233	1.71	0.255501
ENSBTAG00000046620		0.0395502	1.17	0.0726253
ENSBTAG00000046648	CPA4	0.0395578	2.49	0.432664
ENSBTAG00000046688		0.0279782	1.24	0.0963865
ENSBTAG00000046765	POLR2A	0.0432172	1.19	0.0822769
ENSBTAG00000046786		0.0308984	0.85	0.0753952
ENSBTAG00000046794		0.000180281	1.22	0.0606798
ENSBTAG00000014981	OTUB2	0.0371007	1.29	0.121013
ENSBTAG00000046971		0.0291936	1.43	0.161726
ENSBTAG00000047027	C14orf119	2.34372e-05	1.21	0.0512445
ENSBTAG00000047073		0.0282976	0.37	0.452141
ENSBTAG00000047077	ENTPD7	0.0390975	0.86	0.0705622
ENSBTAG00000047088	LOC100337457	0.0354372	1.82	0.277286
ENSBTAG00000047129	B3GNT6	0.0493406	2.42	0.433386
ENSBTAG00000047155	C10orf71	0.0447788	0.84	0.0857394
ENSBTAG00000047217	MED16	0.0142326	1.26	0.0969491
ENSBTAG00000047218	LOC100848225	0.0348713	2.61	0.445216
ENSBTAG00000047240	LOC101905447	0.0369381	1.36	0.143808
ENSBTAG00000047265		0.0218746	0.79	0.104812
ENSBTAG00000047314	PPIE	0.000838223	1.19	0.0567989
ENSBTAG00000047339	BCOR	6.13822e-05	0.85	0.0477244
ENSBTAG00000047367	CMTR2	0.0419615	1.3	0.126005
ENSBTAG00000047374		0.0318709	1.53	0.195052
ENSBTAG00000047425		0.00102915	1.13	0.0392557
ENSBTAG00000047461		0.00983163	1.72	0.214962
ENSBTAG00000047494		4.01179e-06	1.4	0.0847295
ENSBTAG00000047643	C8orf48	0.00601889	1.6	0.177596
ENSBTAG00000047649	AUH	7.87819e-06	0.79	0.0615309
ENSBTAG00000047780	CCDC127	0.0279782	1.1	0.0434251
ENSBTAG00000047786	LRRC10B	0.0239613	1.99	0.303687
ENSBTAG00000047834	EFR3A	0.0499322	1.11	0.0511147
ENSBTAG00000047848		0.00101233	4.91	0.524852
ENSBTAG00000047891	GIMD1	0.0217133	0.56	0.253049
ENSBTAG00000048021	PNMA8B	0.00183462	0.6	0.173989
ENSBTAG00000048102		0	0	0.7968
ENSBTAG00000048291		0.00601889	1.52	0.158264
ENSBTAG00000048308	ICMT	0.00156709	1.19	0.0586456

## Sheet: Diet-by-Sex
gene	hgnc_symbol	q-value
ENSBTAG00000000005	GRK3	0.0472423
ENSBTAG00000000009	FOXF1	0.0358467
ENSBTAG00000017373	LACTB	0.00990114
ENSBTAG00000000061	PCDH7	0.0168036
ENSBTAG00000000067	SDF2L1	0.0423033
ENSBTAG00000000087	HSD17B12	0.0184293
ENSBTAG00000014710	RAP1A	0.00279951
ENSBTAG00000000105	RIT1	0.0146879
ENSBTAG00000000113	ARHGEF2	0.0325548
ENSBTAG00000008389	HTRA1	4.302e-10
ENSBTAG00000007681	DHFR	4.302e-10
ENSBTAG00000000140	EPHX1	0.0354046
ENSBTAG00000000144		0.0290007
ENSBTAG00000000163	DDIT4	0.00683934
ENSBTAG00000000179	RPUSD1	0.00622254
ENSBTAG00000021766	HBEGF	0.000880699
ENSBTAG00000000197	TRMT10A	0.00911094
ENSBTAG00000000212	NADK	0.0432861
ENSBTAG00000000218	MAP2K5	0.0136007
ENSBTAG00000000224	TSPAN15	0.0456979
ENSBTAG00000000236	YWHAZ	0.0270551
ENSBTAG00000000501	KLHL13	0.00410341
ENSBTAG00000000244	NRXN2	0.000704208
ENSBTAG00000000245	NHSL1	0.0335745
ENSBTAG00000005370	TMTC1	1.61523e-06
ENSBTAG00000009489	CACNA2D2	0.0197742
ENSBTAG00000000281	MND1	0.0348757
ENSBTAG00000000296	IMPDH1	0.0271844
ENSBTAG00000000306	ITK	0.0284086
ENSBTAG00000046174	GNA13	0.0266479
ENSBTAG00000000330	ALDH16A1	0.0410889
ENSBTAG00000000377	BMX	0.017419
ENSBTAG00000002126	PFKFB2	0.00128862
ENSBTAG00000000409	CDC40	1.50369e-06
ENSBTAG00000000432		0.0348129
ENSBTAG00000000437	FFAR4	0.000831192
ENSBTAG00000000442	RBP4	0.00997095
ENSBTAG00000000454	TMEM106C	0.0142628
ENSBTAG00000000458	DYNC1LI2	0.0188564
ENSBTAG00000000462	CCDC102A	0.00997095
ENSBTAG00000011126	STK38	0.00905387
ENSBTAG00000033290	TMEM60	0.0144085
ENSBTAG00000006765	LARS	8.52019e-05
ENSBTAG00000012391	MINDY2	0.0246499
ENSBTAG00000000517	ANKRD29	0.0434264
ENSBTAG00000000533	ZNF684	0.0260271
ENSBTAG00000000539	LRRC28	0.010836
ENSBTAG00000000555	ACO1	0.00952462
ENSBTAG00000011820	DAPK2	0.000831192
ENSBTAG00000000603	JAM2	0.00507154
ENSBTAG00000000704	GUSB	0.0252567
ENSBTAG00000000711	NDRG1	0.038655
ENSBTAG00000000712	FBXW2	0.0122336
ENSBTAG00000000731	WFIKKN2	6.6761e-05
ENSBTAG00000000737	DMXL2	0.00702233
ENSBTAG00000000748	GAR1	0.0335268
ENSBTAG00000000767	DCP2	0.0457585
ENSBTAG00000000773	TTC9C	0.00622254
ENSBTAG00000000782	KDR	0.0166174
ENSBTAG00000000789	PPP1R7	0.0213347
ENSBTAG00000018796	RABGGTA	0.00179608
ENSBTAG00000020073	NCEH1	0.0284271
ENSBTAG00000000879	C8orf33	0.00912511
ENSBTAG00000032996	P4HA1	0.0147254
ENSBTAG00000000908	HCAR1	0.00767296
ENSBTAG00000000936	SLC39A2	0.0394483
ENSBTAG00000000942	SIPA1L2	0.0409107
ENSBTAG00000000995	FAM46A	0.00648063
ENSBTAG00000000998	SLC39A6	0.000340655
ENSBTAG00000001002	TCF7	0.0365094
ENSBTAG00000001032	PYGM	0.0099221
ENSBTAG00000001051	OSCAR	0.0310081
ENSBTAG00000001057	ARFGAP3	0.0435935
ENSBTAG00000001066	PILRA	0.0175022
ENSBTAG00000001094	MTUS2	0.0438314
ENSBTAG00000001109	MRPS14	0.0219409
ENSBTAG00000001110	SLC16A5	0.00997095
ENSBTAG00000001138	UFSP1	0.00138455
ENSBTAG00000011116	PAQR9	8.74511e-07
ENSBTAG00000001154	DGAT2	0.000145456
ENSBTAG00000001166	HSF5	0.037049
ENSBTAG00000001168		0.0376018
ENSBTAG00000001176	LRRN1	0.0142628
ENSBTAG00000001178	USPL1	0.0433007
ENSBTAG00000001182	2017-09-07	0.0308879
ENSBTAG00000001204	JCAD	0.0191833
ENSBTAG00000001229	SLC25A22	0.0276888
ENSBTAG00000001242	ADRB1	0.0274356
ENSBTAG00000017188	ISM1	9.51772e-06
ENSBTAG00000001262	IRGQ	0.0479168
ENSBTAG00000001293	MAATS1	0.0311879
ENSBTAG00000001323	CENPC	0.0135511
ENSBTAG00000001333	PPARG	0.000507426
ENSBTAG00000001342	RSL24D1	0.0358467
ENSBTAG00000001368	LGALS3BP	0.0444361
ENSBTAG00000001394	TMED9	0.0473739
ENSBTAG00000001414	KCTD12	0.0325548
ENSBTAG00000001417	ACSM1	0.000485928
ENSBTAG00000001419	MRPL4	0.0360197
ENSBTAG00000019070	PMP22	0.0428528
ENSBTAG00000001432		0.0450969
ENSBTAG00000001443		0.0463774
ENSBTAG00000001447	HRH1	0.0099221
ENSBTAG00000026886	C14orf2	0.0119804
ENSBTAG00000001303	HSPB8	0.016007
ENSBTAG00000001477		0.00288516
ENSBTAG00000001486	ZNF280D	0.0430896
ENSBTAG00000001492	FYB1	0.0432991
ENSBTAG00000001497	MRAS	0.0230547
ENSBTAG00000001528	CDK13	0.000807238
ENSBTAG00000004420	BAHD1	9.4357e-05
ENSBTAG00000001568	PPIC	0.0477161
ENSBTAG00000001571	LRRD1	0.00149703
ENSBTAG00000007199		0.0101742
ENSBTAG00000001598	MAP7	0.0415673
ENSBTAG00000001599	SV2A	0.0382393
ENSBTAG00000001601	PKM	0.000381788
ENSBTAG00000001609	MAP2K6	0.000270193
ENSBTAG00000001629	SCMH1	0.0113732
ENSBTAG00000033080	RPL15	0.014437
ENSBTAG00000001666	NIP7	0.0107188
ENSBTAG00000001683	FAM171B	0.0143808
ENSBTAG00000002955		0.000381788
ENSBTAG00000001695		0.0396048
ENSBTAG00000020713	BACH2	0.00149088
ENSBTAG00000001747	PEX3	0.0121771
ENSBTAG00000001770	ST8SIA5	0.0228574
ENSBTAG00000001785	TGM3	0.0176988
ENSBTAG00000001786	HYKK	0.0202832
ENSBTAG00000001788	PDPN	0.0146452
ENSBTAG00000001805	TWSG1	0.00103032
ENSBTAG00000001807	AKAP8	0.0253264
ENSBTAG00000001835	GJA1	0.00491154
ENSBTAG00000001840	INO80B	0.0348129
ENSBTAG00000001889	C3orf14	0.0302909
ENSBTAG00000001898	CCDC112	0.0236973
ENSBTAG00000001927	ATP6V1C2	0.000150669
ENSBTAG00000001936	PCK1	0.00568658
ENSBTAG00000002002	ATAD2	0.0382393
ENSBTAG00000003178	ATE1	0.0192569
ENSBTAG00000006291	CYLD	0.00149088
ENSBTAG00000009845	ITPK1	0.00907195
ENSBTAG00000002026	RPL5	0.0201761
ENSBTAG00000002082	MARCKS	0.0266537
ENSBTAG00000002092	PI16	0.039902
ENSBTAG00000002107	FZD1	0.00375407
ENSBTAG00000014827	UBQLN1	0.000421729
ENSBTAG00000002110	DMGDH	0.0259686
ENSBTAG00000002117	KIF18A	0.0162296
ENSBTAG00000020056	COL12A1	0.00127289
ENSBTAG00000002138	PADI1	0.000802822
ENSBTAG00000002148	RAB3D	0.0349579
ENSBTAG00000002170	NOVA1	0.0259686
ENSBTAG00000002181	KHDRBS3	0.028722
ENSBTAG00000002184	FNDC5	0.00743735
ENSBTAG00000002220	SPTLC1	0.0218474
ENSBTAG00000002278	FBN1	0.0336668
ENSBTAG00000002283	FZD7	0.0401035
ENSBTAG00000000308	ITCH	3.94481e-06
ENSBTAG00000016533	FOXP1	0.0295905
ENSBTAG00000002317	PTN	0.000942535
ENSBTAG00000002344	ORAI3	0.0475283
ENSBTAG00000046939	TMEM250	0.00998962
ENSBTAG00000002363	SESN2	0.0297144
ENSBTAG00000002370	ZNF792	0.0240137
ENSBTAG00000010229	LAMA2	0.0192615
ENSBTAG00000002395	HPS3	0.0010948
ENSBTAG00000004995	C1GALT1	0.00735941
ENSBTAG00000002404	TMX2	0.0176231
ENSBTAG00000002425	SCN9A	0.0107018
ENSBTAG00000002458	NUP155	0.0139347
ENSBTAG00000002464	PLCH2	0.000971173
ENSBTAG00000002471	CHL1	0.00130394
ENSBTAG00000007449	HS3ST1	0.0267278
ENSBTAG00000002492	SYCP3	0.0191695
ENSBTAG00000017957	SPATA24	0.027434
ENSBTAG00000002512	HAUS1	0.00275236
ENSBTAG00000031061	POLR2L	0.002237
ENSBTAG00000002549	PTMA	0.0161828
ENSBTAG00000002573	UBA2	0.00723376
ENSBTAG00000002585	SLC16A2	0.00279951
ENSBTAG00000002595	ABCB5	0.00988329
ENSBTAG00000002608	SEPT2	0.0318982
ENSBTAG00000002615	LONRF3	0.0288501
ENSBTAG00000002699	KIT	0.00856758
ENSBTAG00000002714	GNAI1	0.0159067
ENSBTAG00000002728	ARID1B	0.0434264
ENSBTAG00000002730	ELP3	0.0284058
ENSBTAG00000002745	APEX1	0.00825958
ENSBTAG00000002767	GNB4	0.0164053
ENSBTAG00000002845	CDH10	0.0282088
ENSBTAG00000005490	P4HTM	0.00637184
ENSBTAG00000002850	HEATR9	0.00877768
ENSBTAG00000002885	MSR1	0.0122521
ENSBTAG00000002894	TNFSF4	0.0442338
ENSBTAG00000007840	HMGCR	0.00827404
ENSBTAG00000002912	INHBA	0.0346593
ENSBTAG00000002977	ECE1	0.0380326
ENSBTAG00000003036	PPFIA2	0.0366655
ENSBTAG00000003043	GNG2	0.00359755
ENSBTAG00000003047	FAM170A	0.0396794
ENSBTAG00000003051	FER	0.00448291
ENSBTAG00000008313	KLF15	0.0143808
ENSBTAG00000003148	MCM3AP	0.0340191
ENSBTAG00000008625	PLEKHF1	0.000188273
ENSBTAG00000003192	TBC1D16	0.0303776
ENSBTAG00000003196	PAPSS2	0.0194427
ENSBTAG00000003218	RAB28	3.60149e-06
ENSBTAG00000003228	RPL3	0.0266479
ENSBTAG00000003256	TOMM34	0.001259
ENSBTAG00000003257	STK4	0.00648063
ENSBTAG00000003263	TBCA	0.0281804
ENSBTAG00000003319	FLRT3	0.0212542
ENSBTAG00000003321	PIH1D3	0.0040339
ENSBTAG00000003359	ELOVL5	0.00860355
ENSBTAG00000003367	PNPLA3	0.000391131
ENSBTAG00000003372	SLC35B4	0.0196101
ENSBTAG00000003375	TC2N	0.0376018
ENSBTAG00000003362	HSP90B1	0.00125716
ENSBTAG00000003388	DPM2	0.0442338
ENSBTAG00000003393	CCDC157	0.0346167
ENSBTAG00000003401	ACTR3	0.000802822
ENSBTAG00000003446	EPHB4	0.0199095
ENSBTAG00000003457	ATF5	0.00448797
ENSBTAG00000017411	AK5	0.0367965
ENSBTAG00000003498		0.0049101
ENSBTAG00000003499	ENPP4	0.0380326
ENSBTAG00000030690		0.0416041
ENSBTAG00000003503	C16orf87	0.0342873
ENSBTAG00000003508	CFAP69	0.0325548
ENSBTAG00000003511	SLAIN1	0.0040339
ENSBTAG00000003515	SNCG	0.00166777
ENSBTAG00000003547	CSTF2	0.0252567
ENSBTAG00000003550	C11orf54	0.00553322
ENSBTAG00000003561	STK35	0.000532565
ENSBTAG00000003568	CLDN10	0.00864005
ENSBTAG00000010505	INTS4	0.0260758
ENSBTAG00000003601	ZMAT1	0.0143808
ENSBTAG00000003652	TMEM128	0.00856794
ENSBTAG00000003675	ADGRL1	0.0280621
ENSBTAG00000003711	EPAS1	0.0481097
ENSBTAG00000003718	HACL1	0.0311132
ENSBTAG00000003726	MTMR9	0.00642449
ENSBTAG00000003752	SLC25A24	0.00701584
ENSBTAG00000003758	TKT	0.00119179
ENSBTAG00000003762	GNB5	0.0383524
ENSBTAG00000033186	OXCT1	0.00133094
ENSBTAG00000003777	TIE1	0.0358467
ENSBTAG00000003794	GNAO1	0.0102865
ENSBTAG00000003806	ECM1	0.0346132
ENSBTAG00000004448	CKAP5	0.0201761
ENSBTAG00000003849	GNL2	0.0446058
ENSBTAG00000003866	PPP1R8	0.0487649
ENSBTAG00000003880	EMILIN2	0.0136144
ENSBTAG00000009811	BOP1	0.0248596
ENSBTAG00000003958	TMEM220	0.0355653
ENSBTAG00000039731	RND3	0.00441158
ENSBTAG00000003960	CCP110	0.0476769
ENSBTAG00000003989	GSTO1	0.0455383
ENSBTAG00000003994	IGFBP3	0.0146879
ENSBTAG00000004013	FGF7	0.0146879
ENSBTAG00000004014	FBLN2	0.0219409
ENSBTAG00000014001	MAP1A	0.0325729
ENSBTAG00000004095	FAM166A	0.00221664
ENSBTAG00000004108	CENPX	0.000190766
ENSBTAG00000004109		0.0347423
ENSBTAG00000004110		0.038129
ENSBTAG00000004131	RAP2C	0.00911094
ENSBTAG00000004154	SKIL	0.0078727
ENSBTAG00000004184	WDSUB1	0.048059
ENSBTAG00000004215	RARRES2	0.0432991
ENSBTAG00000004231	GPM6A	0.0117836
ENSBTAG00000004279	RHOA	0.0418651
ENSBTAG00000004291	Sept6	0.0319568
ENSBTAG00000004358	DARS2	0.0282627
ENSBTAG00000004361	ZBTB37	0.0356222
ENSBTAG00000004375	ESRP2	0.0174151
ENSBTAG00000016691	LACC1	0.00279951
ENSBTAG00000002004	LLPH	0.0408999
ENSBTAG00000004432	CHRDL1	0.000972551
ENSBTAG00000004436	PPT2	0.0310817
ENSBTAG00000004460	RFWD3	0.0352776
ENSBTAG00000004495	UBA5	0.00251169
ENSBTAG00000004515	KCNK1	0.0254456
ENSBTAG00000004547	OLR1	0.000340655
ENSBTAG00000004570	PRRX1	0.033616
ENSBTAG00000002792	FUT11	0.0284086
ENSBTAG00000004643	WASL	0.0360197
ENSBTAG00000004651	NME1	0.0194382
ENSBTAG00000004662	SLC16A12	0.0010589
ENSBTAG00000004688	DHCR24	0.0325231
ENSBTAG00000004746	HELZ	0.0418309
ENSBTAG00000004755	SHKBP1	0.0477241
ENSBTAG00000004772	THEM4	0.0274394
ENSBTAG00000022886	RYR2	0.0432991
ENSBTAG00000004787	METRNL	0.0403212
ENSBTAG00000004791	DSCR3	0.0374711
ENSBTAG00000004840	C1S	0.0185914
ENSBTAG00000004854	SLC24A5	0.00417604
ENSBTAG00000004869	CXADR	0.00195252
ENSBTAG00000004894	GIMAP5	0.037049
ENSBTAG00000004902	INTS8	0.0130568
ENSBTAG00000004906	CCNE2	0.00228373
ENSBTAG00000004917	KLRK1	0.0312923
ENSBTAG00000004921	FAM47E	0.0382393
ENSBTAG00000004924	PENK	0.0250985
ENSBTAG00000004925		0.0231402
ENSBTAG00000004940	CELF4	0.0448815
ENSBTAG00000004948	FAM84A	0.0202838
ENSBTAG00000004964	PCGF5	0.000704208
ENSBTAG00000004994		0.00105937
ENSBTAG00000004996	FAM206A	0.0254269
ENSBTAG00000004999	KIAA1551	0.00519728
ENSBTAG00000005026	MANEA	0.0113975
ENSBTAG00000001589	TM9SF2	0.000977861
ENSBTAG00000010566	TMEM11	0.000268663
ENSBTAG00000005040	PPP4R3A	0.0178253
ENSBTAG00000005068	COMMD2	0.00282562
ENSBTAG00000005069	TM7SF2	0.0162028
ENSBTAG00000005077	CXCL12	0.0477427
ENSBTAG00000005086	RPRD1B	0.00915353
ENSBTAG00000005092	ROR2	0.0298136
ENSBTAG00000005100	TMEM30A	0.0129412
ENSBTAG00000011757	PSEN1	0.0115924
ENSBTAG00000011905	RRAS2	0.00279951
ENSBTAG00000005148	PTX4	0.0124884
ENSBTAG00000005174	GDPGP1	0.0141842
ENSBTAG00000007963	KIDINS220	0.0374711
ENSBTAG00000005213	ZWILCH	0.0458001
ENSBTAG00000005218	PDE3B	0.0113975
ENSBTAG00000005222	FAM221B	0.000802176
ENSBTAG00000017430	PNCK	0.0113975
ENSBTAG00000005273	IL1R1	0.0157326
ENSBTAG00000005299	EDNRB	0.022964
ENSBTAG00000005308	ANGPTL5	0.0274394
ENSBTAG00000005327	SUSD5	0.0391708
ENSBTAG00000005337	RAB3B	0.0112718
ENSBTAG00000019545	SPATA13	0.0395608
ENSBTAG00000005354	LRRFIP1	0.00140143
ENSBTAG00000003444	SYDE2	0.00911094
ENSBTAG00000005359	TGFB2	2.4378e-09
ENSBTAG00000005365	OVCH1	0.0383524
ENSBTAG00000015753	RSBN1L	0.0335268
ENSBTAG00000005414	TMSB4	0.0434585
ENSBTAG00000005419	AOC1	0.0282088
ENSBTAG00000005436	SHQ1	0.0432991
ENSBTAG00000005443	MIER1	0.000103284
ENSBTAG00000012088	FBLN1	0.000848596
ENSBTAG00000005445	SLC35D1	7.50914e-05
ENSBTAG00000005464	ADCY6	0.0326765
ENSBTAG00000005622	LITAF	0.00400398
ENSBTAG00000005481	ADAM10	0.0138171
ENSBTAG00000005489	WDR36	0.00951976
ENSBTAG00000007441	SEC23IP	0.00279951
ENSBTAG00000005519	RNF38	0.0361675
ENSBTAG00000005534	ENO3	0.000738861
ENSBTAG00000005548	HYAL4	0.017419
ENSBTAG00000048265		0.0130076
ENSBTAG00000005574	CLU	0.0103435
ENSBTAG00000033563		0.0410889
ENSBTAG00000000182	SPINT2	0.000327632
ENSBTAG00000005654	TMSB10	0.0223773
ENSBTAG00000005672	CDH22	0.0423033
ENSBTAG00000005694		0.0331673
ENSBTAG00000005738	ATP8B1	0.0210364
ENSBTAG00000004602	PITX1	7.1118e-06
ENSBTAG00000005785	DPY19L1	0.00834822
ENSBTAG00000006322		0.00548352
ENSBTAG00000005852	KLF8	0.00389849
ENSBTAG00000005866	ZNF81	0.0234925
ENSBTAG00000005871	MECOM	0.00433884
ENSBTAG00000005888	MDGA1	0.0317632
ENSBTAG00000005892	ZAP70	0.0426557
ENSBTAG00000005917	PARD6G	0.0074453
ENSBTAG00000005928	MINPP1	0.0368994
ENSBTAG00000005955	RSPH3	0.00746431
ENSBTAG00000005968	TLL1	0.0409107
ENSBTAG00000008939	DNMBP	0.000241162
ENSBTAG00000006035	PPP1R1B	0.0330376
ENSBTAG00000006036	ERP27	0.0382393
ENSBTAG00000006044	KLHL5	0.000384754
ENSBTAG00000006073	PODNL1	0.0303776
ENSBTAG00000012977	COMTD1	0.0234308
ENSBTAG00000006141	WDR93	0.0102135
ENSBTAG00000006158	DZIP3	0.0375403
ENSBTAG00000019417	ARMCX2	0.00410341
ENSBTAG00000020374	THSD1	0.000460452
ENSBTAG00000006231	ACSBG1	0.0272428
ENSBTAG00000006232	WDR86	0.00633031
ENSBTAG00000006234	NPR1	0.028722
ENSBTAG00000012471	ILF2	0.0117854
ENSBTAG00000021272	ABCG1	0.0381183
ENSBTAG00000038534	ZNF446	0.0224558
ENSBTAG00000017385		0.048059
ENSBTAG00000006307	HSD17B11	0.0400712
ENSBTAG00000005137	LPGAT1	0.00406227
ENSBTAG00000002382	DDX10	0.00149508
ENSBTAG00000006323	SNX9	0.0320302
ENSBTAG00000006335	STAT6	0.0290007
ENSBTAG00000006354	HP	0.033616
ENSBTAG00000006373	TSACC	0.0310081
ENSBTAG00000006396	GPI	0.0382393
ENSBTAG00000006398		0.0109337
ENSBTAG00000012920	TMEM70	0.0299991
ENSBTAG00000006424	TNNI3	0.023192
ENSBTAG00000006428	ZNF354A	0.0252338
ENSBTAG00000006438	ACTL8	0.000660906
ENSBTAG00000006448	ERI2	0.00365528
ENSBTAG00000006489	MYO5A	0.0156595
ENSBTAG00000013380	CEP192	0.0295473
ENSBTAG00000006530		0.0317632
ENSBTAG00000006534	GTPBP8	0.00136371
ENSBTAG00000006541	ATP2A1	0.0375995
ENSBTAG00000006547	CCDC25	0.0382393
ENSBTAG00000006552	LAMP3	0.00600315
ENSBTAG00000006556	COPB1	0.00349246
ENSBTAG00000006568		0.00478192
ENSBTAG00000006591	CCNF	0.0381196
ENSBTAG00000006103	XRCC6	0.0317632
ENSBTAG00000006689	TECTB	0.041098
ENSBTAG00000006734	BICD1	0.010836
ENSBTAG00000006776	KIAA0930	0.00866435
ENSBTAG00000006779	LDHD	0.00160864
ENSBTAG00000006919	SMAD4	0.0239466
ENSBTAG00000006831	C8H9orf85	0.0317632
ENSBTAG00000006835	MCAM	0.0117566
ENSBTAG00000006843	UTP15	0.0146452
ENSBTAG00000006851	LOC509972	0.0133013
ENSBTAG00000006861	C2orf73	0.00433034
ENSBTAG00000006918	TLK1	0.0223949
ENSBTAG00000016296	GPD1	1.51384e-05
ENSBTAG00000006939	FGD3	0.024344
ENSBTAG00000006984	CD55	0.00730722
ENSBTAG00000006989	SEMA4F	0.0112718
ENSBTAG00000006998	RASGRP4	0.022964
ENSBTAG00000004593	TOP2B	0.022603
ENSBTAG00000007101	F3	0.00998962
ENSBTAG00000007108	LGALS12	0.000354784
ENSBTAG00000007115	GSR	0.0475283
ENSBTAG00000007142		0.004883
ENSBTAG00000007176	GDPD1	0.0376018
ENSBTAG00000007181	KIFC3	0.00149088
ENSBTAG00000003773	SLC25A13	0.00105581
ENSBTAG00000007213	SIRPA	0.036248
ENSBTAG00000007268	F13A1	0.0074453
ENSBTAG00000007316	NDST3	0.036248
ENSBTAG00000019120	WDHD1	0.000391131
ENSBTAG00000019711	LRMP	0.00149703
ENSBTAG00000007354		0.0223773
ENSBTAG00000007357	CHSY1	0.00227406
ENSBTAG00000007393	RND2	0.0126247
ENSBTAG00000007395	ALS2	0.033616
ENSBTAG00000003658	RELN	0.0258767
ENSBTAG00000002500	FBXL15	0.0236913
ENSBTAG00000007439	TENM4	0.00568133
ENSBTAG00000012078	TMEM176A	0.00203919
ENSBTAG00000007473	XKR5	0.00146106
ENSBTAG00000007485	GRHL1	0.0325231
ENSBTAG00000007490	SULF2	0.0191833
ENSBTAG00000033076	TRPM6	0.000241162
ENSBTAG00000007567	TMX3	0.0104033
ENSBTAG00000007578	SHTN1	0.0320615
ENSBTAG00000007654	CHST7	0.0252567
ENSBTAG00000007661	MYO1F	0.0401711
ENSBTAG00000007665	NPR3	0.0351553
ENSBTAG00000007689	LPIN1	0.0236718
ENSBTAG00000005847	ROCK2	0.00315706
ENSBTAG00000007758	PDE10A	0.0110701
ENSBTAG00000007761	ZBTB5	0.0396794
ENSBTAG00000007766	CDK5	0.0382393
ENSBTAG00000007773	VCAM1	0.0133013
ENSBTAG00000007779	GTF3C3	0.0331267
ENSBTAG00000007917	TSHZ2	0.0317632
ENSBTAG00000007933	C3orf58	0.0245611
ENSBTAG00000010487	SMIM3	0.0378769
ENSBTAG00000026523	PLAGL1	0.00105906
ENSBTAG00000007969	CIDEC	0.00410341
ENSBTAG00000007975	ALDH8A1	0.0279955
ENSBTAG00000008004	NCF2	0.0137753
ENSBTAG00000008020		0.0390171
ENSBTAG00000008077	SLC37A4	0.0403878
ENSBTAG00000008096	EDN1	0.0475283
ENSBTAG00000008112	SHPRH	0.0392703
ENSBTAG00000002726	CDC27	0.0455633
ENSBTAG00000019895	PIBF1	0.0131053
ENSBTAG00000010671	GLI3	0.0179839
ENSBTAG00000008154	LIMD2	0.00191256
ENSBTAG00000008155	SUN3	0.0298673
ENSBTAG00000008185	RTN2	0.0110407
ENSBTAG00000008195	PHKG1	0.00415902
ENSBTAG00000008241	MRPS5	0.014654
ENSBTAG00000008243	LRRC40	0.0160489
ENSBTAG00000008260	UBE2W	0.00553322
ENSBTAG00000008280	HNF4G	0.0391683
ENSBTAG00000008285	OXR1	0.0425818
ENSBTAG00000007802	BCLAF1	0.0150295
ENSBTAG00000013142	MYNN	0.0259686
ENSBTAG00000008361	PON2	0.0413648
ENSBTAG00000020755	SELP	0.000795197
ENSBTAG00000008380	ITGA11	0.0409739
ENSBTAG00000040076	ILF3	0.0314124
ENSBTAG00000008406	TREX1	0.0147092
ENSBTAG00000008409	MYC	0.0147092
ENSBTAG00000014694	JTB	0.0389376
ENSBTAG00000016708	CLTC	0.0099221
ENSBTAG00000008483	CALCRL	0.0108662
ENSBTAG00000008513	C1orf186	0.0240398
ENSBTAG00000008530	SLC36A4	0.0459055
ENSBTAG00000008541	MGST1	0.00234929
ENSBTAG00000008543	GTF2H5	0.0442338
ENSBTAG00000008550	GIMAP7	0.0450969
ENSBTAG00000008576	PLEKHD1	0.0435935
ENSBTAG00000008587	GSTT2	0.0171971
ENSBTAG00000008590	SPAG7	0.0473739
ENSBTAG00000008612	C1R	0.0264322
ENSBTAG00000021835	PRICKLE2	0.010836
ENSBTAG00000010236	CIDEB	0.0298136
ENSBTAG00000008635	SULT1A1	0.0154341
ENSBTAG00000008650	CAMK1D	0.00744692
ENSBTAG00000008674	FAM136A	0.0232355
ENSBTAG00000008707	SULT6B1	0.00315706
ENSBTAG00000008723	CCBE1	0.0313874
ENSBTAG00000008726	NCS1	0.0171971
ENSBTAG00000005970	XBP1	0.00519728
ENSBTAG00000008772	SMC2	0.00146507
ENSBTAG00000008778	CHST13	0.0282627
ENSBTAG00000008783	HTR7	0.033481
ENSBTAG00000008787	FAM171A1	0.0390941
ENSBTAG00000008805	USP3	0.0355976
ENSBTAG00000008814	ADGRA2	0.0324444
ENSBTAG00000008817	LAMA4	0.00996002
ENSBTAG00000008851		0.0147092
ENSBTAG00000008864	LY96	0.0333331
ENSBTAG00000008967	RAP1B	0.00410341
ENSBTAG00000002669	RASSF4	0.0104973
ENSBTAG00000008887	PAQR3	0.0295905
ENSBTAG00000008895	BPGM	0.0286282
ENSBTAG00000008922	APOL6	0.0010252
ENSBTAG00000008923	GPR83	0.0475283
ENSBTAG00000008931	CREG1	0.0464864
ENSBTAG00000008948	P2RX7	0.0392703
ENSBTAG00000008956	CD8B	0.00991171
ENSBTAG00000007545	PHLPP2	0.0428718
ENSBTAG00000009021	FEZ2	0.00656199
ENSBTAG00000009046	TBX6	0.0312675
ENSBTAG00000009061	FAR1	0.000633627
ENSBTAG00000009104	SERP1	0.0183579
ENSBTAG00000046261		0.000627223
ENSBTAG00000009142	RNMT	0.0242142
ENSBTAG00000009237		0.0230198
ENSBTAG00000009260	GPM6B	0.0072508
ENSBTAG00000009289	MS4A8	0.0419879
ENSBTAG00000009298	XYLT2	0.0479168
ENSBTAG00000009305	ANKRD27	0.0435935
ENSBTAG00000009314	FYB2	0.0144779
ENSBTAG00000009315	CDON	0.0490619
ENSBTAG00000009341	CCDC146	0.0375401
ENSBTAG00000009371	CCDC36	0.0266537
ENSBTAG00000009383	KIF11	0.0325548
ENSBTAG00000004104	RUNX2	0.0105568
ENSBTAG00000009434	PAQR6	0.0418651
ENSBTAG00000007433	MYO9A	0.0095412
ENSBTAG00000009487	TMEM223	0.0353913
ENSBTAG00000015497		0.00163721
ENSBTAG00000009522	EIF4E	0.0356222
ENSBTAG00000009539		0.00815205
ENSBTAG00000009543	ESYT1	0.0183439
ENSBTAG00000009562	ZNF593	0.0474834
ENSBTAG00000009574	ARFGAP2	0.002237
ENSBTAG00000017375	C4orf32	0.0280477
ENSBTAG00000009599	LCN1	0.00551384
ENSBTAG00000009615	ANXA2	0.0139347
ENSBTAG00000009624	SGSM3	0.00553322
ENSBTAG00000009639	SMPD3	0.0263804
ENSBTAG00000013317	RNF168	0.0184164
ENSBTAG00000001992	CYP51A1	0.00860355
ENSBTAG00000009717	FGL2	0.0166174
ENSBTAG00000009719	CALHM2	0.00906334
ENSBTAG00000009733	FBP1	0.00233896
ENSBTAG00000009749	USP2	0.0404028
ENSBTAG00000009760	LOC515736	0.0326242
ENSBTAG00000009761	ACTR2	0.0139347
ENSBTAG00000005052	GLP2R	0.0306907
ENSBTAG00000009888	DRAM2	0.041098
ENSBTAG00000009897	AGPS	0.0248282
ENSBTAG00000009923	CIPC	0.00604493
ENSBTAG00000009928	MLST8	0.0311132
ENSBTAG00000009956	CENPM	0.0120042
ENSBTAG00000009966	XRCC3	0.0405878
ENSBTAG00000009979	HOXB2	0.00907195
ENSBTAG00000009998	GALNT16	0.0448821
ENSBTAG00000010009	TMCO1	0.00972861
ENSBTAG00000010020		0.0430398
ENSBTAG00000010023	FAM107B	0.000207644
ENSBTAG00000010030	EPHA4	0.0185065
ENSBTAG00000010065	TRPC5	0.038655
ENSBTAG00000010107	WHRN	0.0439521
ENSBTAG00000010109	CDK1	0.00279951
ENSBTAG00000010111		0.0162502
ENSBTAG00000010123	APOE	0.00417604
ENSBTAG00000010124	ATG4C	0.0048665
ENSBTAG00000010152	MID1	0.00413536
ENSBTAG00000010165	C3orf18	0.00064804
ENSBTAG00000010169	SUCO	0.00162374
ENSBTAG00000019822	TPPP3	0.002237
ENSBTAG00000010265	MGST3	0.0442338
ENSBTAG00000010275	WASHC5	0.00254288
ENSBTAG00000027932	BIRC6	0.0252915
ENSBTAG00000012079	MYLK4	0.000347062
ENSBTAG00000010328	KCNK17	0.00105906
ENSBTAG00000010343	C1QTNF7	0.00922706
ENSBTAG00000010345	XPNPEP2	0.00179608
ENSBTAG00000010375	MSL1	0.00473179
ENSBTAG00000010384	CDC6	0.00266685
ENSBTAG00000010387	MINDY3	0.022964
ENSBTAG00000010427	RASSF5	0.0146452
ENSBTAG00000010448		0.0105734
ENSBTAG00000010450	WIZ	0.017419
ENSBTAG00000010481	UBXN1	0.004883
ENSBTAG00000010502	SERTAD3	0.002237
ENSBTAG00000002302	CD59	0.0252567
ENSBTAG00000018889	ATP6V0B	0.00496716
ENSBTAG00000011127	NUP205	0.0078852
ENSBTAG00000010515	FBXW5	0.0072508
ENSBTAG00000010517	EVPL	0.0131053
ENSBTAG00000010518	SKIV2L2	0.00263184
ENSBTAG00000010522	SCART1	0.00551384
ENSBTAG00000010529	FZD6	0.0159067
ENSBTAG00000010548	LRRC6	0.0200287
ENSBTAG00000010550	EIF5A2	0.0150295
ENSBTAG00000010564	ELOVL6	0.000150669
ENSBTAG00000010577	PAICS	0.00849365
ENSBTAG00000031797	MANF	0.0353071
ENSBTAG00000010611	OCIAD1	0.0282922
ENSBTAG00000010612	TMED4	5.43499e-05
ENSBTAG00000010615		0.0313874
ENSBTAG00000010634	NDNF	0.0249946
ENSBTAG00000010647	NTRK2	0.0106171
ENSBTAG00000010689	NRG2	0.0335745
ENSBTAG00000031756	HIST4H4	0.000340655
ENSBTAG00000010724		0.0348774
ENSBTAG00000010740	CLTB	0.017419
ENSBTAG00000045941	C5orf30	0.0113975
ENSBTAG00000010788	PPM1E	0.0428718
ENSBTAG00000010818	AEBP2	0.0197976
ENSBTAG00000010822	PLCXD3	0.00142881
ENSBTAG00000010830	LRP1	0.0302909
ENSBTAG00000010841	FMO5	0.0455383
ENSBTAG00000010875	MSX1	0.0345636
ENSBTAG00000010884	NKAP	0.0259686
ENSBTAG00000008832	CCL1	0.0170242
ENSBTAG00000010285	MMRN1	1.51384e-05
ENSBTAG00000010899	TIMP2	0.0306907
ENSBTAG00000010935	EML4	0.0405005
ENSBTAG00000013016	GNAI3	0.0148328
ENSBTAG00000010948	CLIC2	0.0482035
ENSBTAG00000016062	C14orf28	0.000261779
ENSBTAG00000010988	MORF4L1	0.0140922
ENSBTAG00000011019	LOC618367	0.00860355
ENSBTAG00000011022	ARPP19	0.0368994
ENSBTAG00000011024	TXNDC12	0.00389783
ENSBTAG00000011044	TACC3	0.00864005
ENSBTAG00000011048	SPATA6L	0.0254456
ENSBTAG00000011082	IGF1	4.74221e-05
ENSBTAG00000011088	SLC6A6	0.0468197
ENSBTAG00000011091	SGIP1	0.043386
ENSBTAG00000011104	RTN4	0.00146746
ENSBTAG00000011111	COPS7A	0.0244428
ENSBTAG00000011115	CH25H	0.00400398
ENSBTAG00000011133	AP1S3	0.0113975
ENSBTAG00000011139	BCHE	0.0209895
ENSBTAG00000011162	ZKSCAN2	0.0230866
ENSBTAG00000011173	FAM189A2	8.27714e-06
ENSBTAG00000011180	ACTR8	0.0489115
ENSBTAG00000011184	FTH1	0.0476769
ENSBTAG00000011200	ZNF644	0.00655002
ENSBTAG00000011204	NINJ1	0.0103435
ENSBTAG00000017868	DHX40	0.017419
ENSBTAG00000011285	TRMT1L	0.0103435
ENSBTAG00000011313	CASP8AP2	0.0123747
ENSBTAG00000046814	ACOT2	0.0166434
ENSBTAG00000011328	CGREF1	0.0289122
ENSBTAG00000011337	ANKRD33B	0.00735941
ENSBTAG00000011340	NSL1	0.00233896
ENSBTAG00000011383	SNX4	0.0302909
ENSBTAG00000011412	FTH1	0.033616
ENSBTAG00000011446	SEMA7A	2.40023e-05
ENSBTAG00000011461	ADORA1	0.0252047
ENSBTAG00000011529	ATR	0.0165951
ENSBTAG00000011533	SLC22A31	0.035142
ENSBTAG00000011539	PCGF2	0.00705774
ENSBTAG00000011545	GDA	0.0448364
ENSBTAG00000011572		0.0409107
ENSBTAG00000011584	CHST2	0.0259686
ENSBTAG00000011585	MST1	0.0210084
ENSBTAG00000011593	QKI	0.00767296
ENSBTAG00000014178	RALGAPA2	0.0157314
ENSBTAG00000011613	PLS3	0.0331267
ENSBTAG00000011626	ATP2C1	0.0282088
ENSBTAG00000011666	THRSP	0.000942535
ENSBTAG00000011668	KCTD14	0.0288501
ENSBTAG00000011698	TYK2	0.00488337
ENSBTAG00000011734	ANKRD1	0.0391683
ENSBTAG00000011779	MAL2	0.000298573
ENSBTAG00000011789	REST	0.00140143
ENSBTAG00000011808	MSTN	0.0112803
ENSBTAG00000011836	OMD	0.0406175
ENSBTAG00000011839	HMGCS1	0.0344127
ENSBTAG00000011866	PCBD1	0.046642
ENSBTAG00000018313	MBNL2	0.0252614
ENSBTAG00000011881	TDRD10	0.00473179
ENSBTAG00000011898	ORAOV1	0.0361675
ENSBTAG00000037686	SRPX2	0.0110701
ENSBTAG00000011921	TIGIT	0.017235
ENSBTAG00000012712	AQR	0.0070788
ENSBTAG00000011934	PCK2	0.00191256
ENSBTAG00000011946	C1orf27	0.00877228
ENSBTAG00000003238	MEOX2	0.0103435
ENSBTAG00000011971	NRP2	0.0353761
ENSBTAG00000011973	DCAF16	0.0228574
ENSBTAG00000011981	MYBL1	0.0079446
ENSBTAG00000011985		0.00420957
ENSBTAG00000012012	CYB5A	0.0099221
ENSBTAG00000012026	LOC784451	0.00064804
ENSBTAG00000012047	JAK2	0.0301853
ENSBTAG00000012062	PRDX2	0.0461336
ENSBTAG00000012064	ZNF473	0.0430896
ENSBTAG00000012071	ASGR1	0.0234782
ENSBTAG00000008134	BDNF	2.81243e-06
ENSBTAG00000012077	SLF2	0.0160994
ENSBTAG00000014399	QSER1	0.0196383
ENSBTAG00000012096	BCKDHB	0.0168036
ENSBTAG00000012113	HCCS	0.0464937
ENSBTAG00000017665	DHRS4	0.00520782
ENSBTAG00000012149	HOXC8	0.0292866
ENSBTAG00000012157	CCDC158	0.00400398
ENSBTAG00000012176	QPCTL	0.046642
ENSBTAG00000012184	PTTG1	0.0131053
ENSBTAG00000012228	SEMA4A	0.0159067
ENSBTAG00000012250	BLOC1S6	0.0312675
ENSBTAG00000026851	FMNL2	0.0172134
ENSBTAG00000012299	REPS1	0.0348129
ENSBTAG00000012305	ADGRL2	0.0383394
ENSBTAG00000011155	PUM2	0.000509081
ENSBTAG00000012350	MAT2B	0.022964
ENSBTAG00000012365	ANP32A	0.0393318
ENSBTAG00000012370		0.0180648
ENSBTAG00000012371	CPD	0.0213347
ENSBTAG00000012375	KLHL9	0.0103435
ENSBTAG00000012376		0.0298673
ENSBTAG00000012383	CHMP5	0.00856758
ENSBTAG00000012384	TFEB	0.0351578
ENSBTAG00000012401		0.000141734
ENSBTAG00000012409	POSTN	0.0214774
ENSBTAG00000015036	RAD51C	0.0133013
ENSBTAG00000012434	ENOX1	0.0391683
ENSBTAG00000012465	FOXC2	0.000784635
ENSBTAG00000005444	UGGT1	0.0252567
ENSBTAG00000012489	TMEM266	0.0392703
ENSBTAG00000013792	UBALD2	0.0242045
ENSBTAG00000012503	MGAT3	0.0165041
ENSBTAG00000012507	PDZD3	0.000509081
ENSBTAG00000045743	LOC107131225	0.00568658
ENSBTAG00000012558	ADAMTS12	0.0240795
ENSBTAG00000012636	IKZF4	0.01909
ENSBTAG00000012637	C2orf40	0.00960043
ENSBTAG00000012649	LSM8	0.0389676
ENSBTAG00000012684	CCL19	0.0245611
ENSBTAG00000020865	PELI1	0.0272455
ENSBTAG00000012704	MMS19	0.0259766
ENSBTAG00000012721	HOGA1	0.0259686
ENSBTAG00000012737	GPR65	0.0282627
ENSBTAG00000012762	C5orf24	0.0432991
ENSBTAG00000012805	TSPAN13	0.00415902
ENSBTAG00000012820	STX3	0.00911094
ENSBTAG00000012827		0.0108662
ENSBTAG00000012837	COL6A6	0.0346167
ENSBTAG00000012847	FAM129B	0.0240421
ENSBTAG00000012854	GSDMB	0.0445796
ENSBTAG00000012855	LPL	0.0391587
ENSBTAG00000006259	MOB1A	0.000103284
ENSBTAG00000016683	NFKBIA	0.0162856
ENSBTAG00000012918	CRISP3	0.000971173
ENSBTAG00000002000	TIMM8B	0.0091612
ENSBTAG00000012922	PHF2	0.0316198
ENSBTAG00000012927	ALDOA	0.038655
ENSBTAG00000012939	DTNBP1	0.0240795
ENSBTAG00000012972	CYP2U1	0.0233989
ENSBTAG00000012991	PRUNE2	0.0137753
ENSBTAG00000012994	LOX	0.017419
ENSBTAG00000013001		0.0295905
ENSBTAG00000013048	NIPAL3	0.0390837
ENSBTAG00000013069	IQCB1	0.00746431
ENSBTAG00000013070	EAF2	0.000347062
ENSBTAG00000013128	ACBD3	0.0369293
ENSBTAG00000013168	RPA3	0.0107188
ENSBTAG00000013225	NBN	0.0355653
ENSBTAG00000013254	XPO1	0.0032364
ENSBTAG00000013283	PRR19	0.0423033
ENSBTAG00000013291	ARMC6	0.0391091
ENSBTAG00000013292	SIDT1	0.00146106
ENSBTAG00000013298	PLA2G4A	0.0140922
ENSBTAG00000013303	ACSS2	0.0051747
ENSBTAG00000013319	SMCO1	0.0414906
ENSBTAG00000013341	GYG2	0.0222484
ENSBTAG00000043963	FHDC1	0.00415397
ENSBTAG00000013402	CTDSPL	0.0279205
ENSBTAG00000013419	HTATIP2	0.0388043
ENSBTAG00000013423	GLRX5	0.0282088
ENSBTAG00000013451	RHOH	0.0260271
ENSBTAG00000013462	L1CAM	1.2078e-05
ENSBTAG00000013505	IQCA1	3.77245e-06
ENSBTAG00000013527	PGD	0.0261444
ENSBTAG00000006245	WDR83	0.000593889
ENSBTAG00000013557	ERAP1	0.0147894
ENSBTAG00000013591		0.00374565
ENSBTAG00000013593	SNRPA1	0.04611
ENSBTAG00000020209	TIGD7	0.0210084
ENSBTAG00000013602	BRWD1	0.0290771
ENSBTAG00000013632	GRM4	0.00328076
ENSBTAG00000013652	GTF2A1	0.0199402
ENSBTAG00000013676	DYNC2LI1	0.00389849
ENSBTAG00000013723	MRPS25	0.0470472
ENSBTAG00000013735	TBCE	0.00525853
ENSBTAG00000013753	DDRGK1	0.0289687
ENSBTAG00000013790	MAP3K1	0.00213189
ENSBTAG00000013799		0.000163883
ENSBTAG00000013812	TROVE2	0.0102476
ENSBTAG00000013832	TRIT1	0.0461761
ENSBTAG00000013869	SH3BP4	0.0265804
ENSBTAG00000013918	ADGRL3	0.0325548
ENSBTAG00000013769	NECTIN3	0.0288501
ENSBTAG00000013958	PAK4	0.0187311
ENSBTAG00000014024	POMP	0.0104033
ENSBTAG00000014027	TRIM36	0.00930962
ENSBTAG00000014029	HERC4	0.0121714
ENSBTAG00000014056	CHRNA6	0.0234782
ENSBTAG00000014064	FGFR2	0.0201705
ENSBTAG00000014088	MBNL3	0.0151972
ENSBTAG00000009914	NDUFS6	0.0345636
ENSBTAG00000014103	SH3GL2	0.0171971
ENSBTAG00000003290	SLC9A7	0.0065737
ENSBTAG00000014124	MLLT3	0.0452085
ENSBTAG00000014169	PCDH19	0.00232203
ENSBTAG00000014176	REM1	0.0388444
ENSBTAG00000014177	C6	0.000259297
ENSBTAG00000014181	RNF111	0.00247094
ENSBTAG00000014187	PPM1N	0.0107701
ENSBTAG00000014228	TFEC	0.0325548
ENSBTAG00000014252	SPTLC3	0.00999761
ENSBTAG00000020848	PIK3CG	0.00123087
ENSBTAG00000003279	NDUFA10	0.0103435
ENSBTAG00000014324	ANTXR2	0.0138171
ENSBTAG00000014340	KERA	0.00266556
ENSBTAG00000014375	TMCC3	0.0134537
ENSBTAG00000014430	CDC26	0.00163313
ENSBTAG00000014435	TCF19	0.0077967
ENSBTAG00000014470	ALDH1L1	0.0342012
ENSBTAG00000016498	PHACTR2	0.00372936
ENSBTAG00000014517	KLB	0.0103686
ENSBTAG00000014518	RPL9	0.00523116
ENSBTAG00000011964	DIS3L2	0.00731836
ENSBTAG00000014534	EEF1A1	0.0079636
ENSBTAG00000014543	PLXNA4	0.0358467
ENSBTAG00000014547	PGAM2	0.000647469
ENSBTAG00000014567		0.0459336
ENSBTAG00000014599	LRRC66	0.0479168
ENSBTAG00000014600	ADCY8	0.00285432
ENSBTAG00000014619	WASF3	0.0355653
ENSBTAG00000014655	MYO1A	0.00285432
ENSBTAG00000014698	CARD11	0.00877228
ENSBTAG00000019175	SOBP	0.0403857
ENSBTAG00000014752	AKAP11	0.00685487
ENSBTAG00000014758	WIF1	0.0461761
ENSBTAG00000014764	CD9	0.033616
ENSBTAG00000014768	ZNF786	0.0373769
ENSBTAG00000014824	MMP14	0.00892246
ENSBTAG00000011531	SS18	0.0265569
ENSBTAG00000014835	SPARC	0.0150002
ENSBTAG00000014861	SLC20A2	0.046642
ENSBTAG00000014913	SRD5A3	0.0312675
ENSBTAG00000014930	MYLK2	0.000763226
ENSBTAG00000014958	PRKAR2B	0.00140143
ENSBTAG00000013314	PBX3	0.0248683
ENSBTAG00000014982	C19orf71	0.0234782
ENSBTAG00000015010	TBC1D23	0.0160369
ENSBTAG00000015012	PTRHD1	0.00266685
ENSBTAG00000015043	MFNG	0.00311897
ENSBTAG00000015086	HSD11B1	0.0461761
ENSBTAG00000015105	HERPUD2	0.0168036
ENSBTAG00000015106	DSP	0.0254269
ENSBTAG00000015145	S100A11	0.0313874
ENSBTAG00000015147	S100A10	0.00410341
ENSBTAG00000015163	TM4SF1	0.0477241
ENSBTAG00000015172	MCM6	0.0307036
ENSBTAG00000015196	PHF6	0.00669989
ENSBTAG00000015226	BRSK1	0.0432991
ENSBTAG00000015254	GLB1	0.022603
ENSBTAG00000015297		0.00913805
ENSBTAG00000015319	C14H8orf76	0.0138858
ENSBTAG00000015321	TRERF1	0.010086
ENSBTAG00000015334	ZHX1	0.000716332
ENSBTAG00000015337	TSPAN12	0.00120362
ENSBTAG00000015347		0.0122
ENSBTAG00000015350	PLIN1	0.0137541
ENSBTAG00000015354	ZDHHC9	0.0466959
ENSBTAG00000015362	BMP7	0.0166801
ENSBTAG00000015366	SFRP4	0.0474834
ENSBTAG00000038806	ZNF891	0.00668441
ENSBTAG00000015416	PEBP4	0.0295102
ENSBTAG00000015444	LETM2	0.0146452
ENSBTAG00000015478	SRD5A1	0.00160966
ENSBTAG00000005028	HIRIP3	0.0195965
ENSBTAG00000015520	SLC11A1	0.0137753
ENSBTAG00000015562	PLBD1	0.00739334
ENSBTAG00000000271	MNS1	1.2336e-07
ENSBTAG00000015587	TTC32	0.0448181
ENSBTAG00000026822		0.0454886
ENSBTAG00000015637	IMPAD1	0.035086
ENSBTAG00000015649	TMEM156	0.0289158
ENSBTAG00000015659	CIAO1	0.0410485
ENSBTAG00000015670	PAK3	0.0131053
ENSBTAG00000015742	ICAM3	0.0356753
ENSBTAG00000015759		0.0416411
ENSBTAG00000015776	MFSD14A	0.003262
ENSBTAG00000015801	EFNB1	0.00168233
ENSBTAG00000016766	TMEM176B	0.0112718
ENSBTAG00000015824	RNF141	0.0367965
ENSBTAG00000015834	ARHGEF4	0.0342012
ENSBTAG00000015844	TFPI2	0.00551384
ENSBTAG00000015848	PHKA1	0.0351553
ENSBTAG00000009762	BEAN1	0.00805044
ENSBTAG00000015894	WWOX	0.0303776
ENSBTAG00000015901	ARMC1	0.00850689
ENSBTAG00000015910	ITGB1	0.0137753
ENSBTAG00000008363	EXD1	0.0194382
ENSBTAG00000015961	TSPAN2	0.0114528
ENSBTAG00000011597	PDS5B	0.0214805
ENSBTAG00000015977	SIKE1	0.00448291
ENSBTAG00000015980	FASN	9.8391e-05
ENSBTAG00000016007	ADH5	0.037049
ENSBTAG00000016014	NUPL2	0.033616
ENSBTAG00000016017	CCDC40	0.00523116
ENSBTAG00000016026	PCOLCE2	0.0072508
ENSBTAG00000016038	GCC2	0.0127406
ENSBTAG00000006167	BTBD8	1.2078e-05
ENSBTAG00000016073	UGCG	0.0450491
ENSBTAG00000016107	PCYT1B	0.0473286
ENSBTAG00000006640	RB1	0.0177872
ENSBTAG00000016223	SCRN1	0.00288516
ENSBTAG00000018799	GPSM1	1.10741e-06
ENSBTAG00000016267	SERPING1	0.0291546
ENSBTAG00000016309	ATP6V1D	0.0439297
ENSBTAG00000016324	FBXL13	0.0166174
ENSBTAG00000013485	ZFYVE19	0.00568658
ENSBTAG00000016359	SLCO4C1	0.0051747
ENSBTAG00000017936	FRRS1L	0.0137753
ENSBTAG00000016430		0.043709
ENSBTAG00000016455	CACHD1	0.0117081
ENSBTAG00000016462	TCF4	0.0210364
ENSBTAG00000016467	SLC22A17	0.033616
ENSBTAG00000016472	GSTM2	0.00441158
ENSBTAG00000016502		0.0113975
ENSBTAG00000016514	CPE	0.003262
ENSBTAG00000016523	DNAH10	0.0160369
ENSBTAG00000016573	LHCGR	0.00078401
ENSBTAG00000017397	ZNF423	0.00647755
ENSBTAG00000016615	ABHD6	0.0177872
ENSBTAG00000016619	MIS18A	0.0303776
ENSBTAG00000016649	CCND2	0.0070788
ENSBTAG00000016680	PPID	0.0196183
ENSBTAG00000016688		0.0150247
ENSBTAG00000016961	RAP2B	0.000912847
ENSBTAG00000017143	PDIA4	0.0252614
ENSBTAG00000016716	RRS1	9.35125e-05
ENSBTAG00000016720	RAB1A	0.0039879
ENSBTAG00000016740	ACLY	0.0277456
ENSBTAG00000016757	ZKSCAN1	0.0291283
ENSBTAG00000016762	SLC25A12	0.0224941
ENSBTAG00000022714	HSPB3	0.00136637
ENSBTAG00000016770	GAPT	0.0381445
ENSBTAG00000016827	RGL2	0.0321
ENSBTAG00000016846	YWHAB	0.0266705
ENSBTAG00000016858	SAR1A	0.0112718
ENSBTAG00000016864	LBP	0.0188564
ENSBTAG00000016918	MYOF	0.0284086
ENSBTAG00000010042	RIOK3	0.00604057
ENSBTAG00000016933	IL27RA	0.0094965
ENSBTAG00000016958	PHF19	0.0496367
ENSBTAG00000016982	MCOLN3	0.00538159
ENSBTAG00000016991	EFNB2	0.00279951
ENSBTAG00000017035	USF2	0.00796317
ENSBTAG00000017039	ARHGEF33	0.0317632
ENSBTAG00000017081	MIEF2	0.00574066
ENSBTAG00000017095	DENND4A	0.0177872
ENSBTAG00000017141	CGRRF1	0.0061318
ENSBTAG00000017158	VSNL1	0.00523116
ENSBTAG00000017167	LRAT	0.0383524
ENSBTAG00000017169		0.0139347
ENSBTAG00000017181	MACROD1	0.0130568
ENSBTAG00000017184	ZBTB33	0.0252047
ENSBTAG00000012705	DEGS1	0.00876081
ENSBTAG00000017211	SERINC4	0.0398939
ENSBTAG00000017223	MEST	0.0132133
ENSBTAG00000017242	FADS6	0.00904934
ENSBTAG00000017266	ITGA6	0.0234758
ENSBTAG00000017280	C3	0.0126989
ENSBTAG00000017291	GPR108	0.0376018
ENSBTAG00000017329	GMNN	9.54593e-06
ENSBTAG00000017357	CLCA4	0.00683934
ENSBTAG00000017369	MAMDC2	0.0266479
ENSBTAG00000017370	ARFGEF3	0.0417413
ENSBTAG00000001657	PICALM	0.00523116
ENSBTAG00000017395	CERS5	0.0106148
ENSBTAG00000018285	VAMP5	0.0224558
ENSBTAG00000017420	ZMAT4	0.0114528
ENSBTAG00000038696	RAB8A	0.00221961
ENSBTAG00000017438	C5orf52	0.0331673
ENSBTAG00000017442	CDO1	0.00100246
ENSBTAG00000017463	RPS19BP1	0.0383394
ENSBTAG00000017469	CCDC88A	0.0219615
ENSBTAG00000017504	FAIM2	0.0392703
ENSBTAG00000017525	ATG12	0.000188273
ENSBTAG00000017527	CRYBG1	0.0152096
ENSBTAG00000017550	CSNK1G3	0.0133259
ENSBTAG00000017566	TUFT1	0.0332233
ENSBTAG00000017567	ACACA	0.00141079
ENSBTAG00000017592	GPAT3	0.00410341
ENSBTAG00000017599	NR2F1	0.00179262
ENSBTAG00000017663	GAST	0.0259686
ENSBTAG00000017751	RGS9	0.0163915
ENSBTAG00000017788	AKT3	0.00637134
ENSBTAG00000017799	PITPNB	0.00279951
ENSBTAG00000009359		0.00568658
ENSBTAG00000045531		0.0393498
ENSBTAG00000017809	PDS5A	0.0112803
ENSBTAG00000017839	TIAM1	0.00104367
ENSBTAG00000017852	ALDH9A1	0.0048665
ENSBTAG00000017869	CAV1	0.0133013
ENSBTAG00000017877	NECTIN4	0.0396794
ENSBTAG00000017882	LRRC3	0.0147092
ENSBTAG00000017919	CNOT4	0.0440182
ENSBTAG00000017955		0.0312923
ENSBTAG00000000601	COL11A2	0.0164053
ENSBTAG00000017958	AHI1	0.0428718
ENSBTAG00000017969	CA4	0.0193553
ENSBTAG00000018007	NR2F2	0.0346225
ENSBTAG00000002108	YWHAQ	0.000135366
ENSBTAG00000018033	PIP4K2A	0.0112071
ENSBTAG00000018035	TGFBR1	0.033616
ENSBTAG00000018041	ACADSB	0.00101929
ENSBTAG00000018073	TSPO	0.0364819
ENSBTAG00000018133	SEMA3A	0.0171419
ENSBTAG00000018138		0.012536
ENSBTAG00000018142	DTL	0.0422632
ENSBTAG00000018151		0.00777349
ENSBTAG00000018152	MYADM	0.00176398
ENSBTAG00000018169	ITGB4	0.037049
ENSBTAG00000005049	BLK	0.000341543
ENSBTAG00000007460	RAB11FIP2	0.002237
ENSBTAG00000018275		0.0373769
ENSBTAG00000018284	KBTBD11	0.0266537
ENSBTAG00000015972	GLRX2	0.000795197
ENSBTAG00000018312		0.0412225
ENSBTAG00000025124	ZNF300	0.0397852
ENSBTAG00000018383	ATAD5	0.0428528
ENSBTAG00000018398	GPR4	0.0277321
ENSBTAG00000005230	SHOX2	0.000205662
ENSBTAG00000018430	GSAP	0.036478
ENSBTAG00000018448	MSH4	0.0317632
ENSBTAG00000018460	ADAMTS16	0.00353801
ENSBTAG00000018463	VIM	0.0382393
ENSBTAG00000018474	IL6R	0.035167
ENSBTAG00000005765	SYNGR1	0.000532565
ENSBTAG00000018495	NKX6-3	0.0360197
ENSBTAG00000018497	CAVIN2	0.00439472
ENSBTAG00000019209	RAD1	0.0390171
ENSBTAG00000018557	YTHDF3	0.0325575
ENSBTAG00000018622	PCBP4	0.0237803
ENSBTAG00000002286	DNAJC18	0.0316151
ENSBTAG00000018694	ACSS3	0.0175076
ENSBTAG00000018704	BTG3	0.00997095
ENSBTAG00000018709	CATSPERB	0.0380789
ENSBTAG00000033735	WASHC4	0.0150002
ENSBTAG00000018768	HMGN1	0.00622825
ENSBTAG00000018770	HSDL1	0.0173417
ENSBTAG00000017016	H3F3C	0.018556
ENSBTAG00000018808	SLC25A35	0.0113975
ENSBTAG00000018870	OTOA	0.0127147
ENSBTAG00000018873	TTPAL	0.048059
ENSBTAG00000004430	SGPP1	0.00751593
ENSBTAG00000018938	CDIP1	0.00491622
ENSBTAG00000018948	HIF3A	0.0355976
ENSBTAG00000018951	TBC1D9	0.0115257
ENSBTAG00000018959	RAB11A	0.0367965
ENSBTAG00000019011	PGM1	0.00770655
ENSBTAG00000019065	EEPD1	0.027029
ENSBTAG00000019072	PSD4	0.0051747
ENSBTAG00000019095	CCR10	0.0119491
ENSBTAG00000019097	CNTNAP1	0.0477427
ENSBTAG00000043564		0.049412
ENSBTAG00000019125	SLC1A1	0.0377109
ENSBTAG00000019153	JMJD6	0.00245447
ENSBTAG00000019155	FRS2	0.0382393
ENSBTAG00000019161	NPRL2	0.0290771
ENSBTAG00000019202	EAF1	0.0380789
ENSBTAG00000019204	RTN3	0.00999761
ENSBTAG00000019211	BRIX1	0.0198082
ENSBTAG00000019712	ST14	0.0103435
ENSBTAG00000019214	USP14	0.0010546
ENSBTAG00000019230	PTGER3	0.001259
ENSBTAG00000019843	HAUS6	0.00999761
ENSBTAG00000020635	VPS45	0.00206609
ENSBTAG00000019262	TOP2A	0.0375995
ENSBTAG00000019272	LPCAT2	0.0287112
ENSBTAG00000019277	KCNH3	0.0372487
ENSBTAG00000019278	KNTC1	0.0249587
ENSBTAG00000019309		0.04432
ENSBTAG00000032247	PPP1R11	0.0307036
ENSBTAG00000019329	LYL1	0.0176231
ENSBTAG00000019337	ACVR1C	0.00105581
ENSBTAG00000019338	IL13RA1	0.00819619
ENSBTAG00000019339		0.0143808
ENSBTAG00000019343	MDFI	0.00417604
ENSBTAG00000019379	TUSC5	0.00315706
ENSBTAG00000015428	TMEM170A	0.00152492
ENSBTAG00000019401	LRRIQ3	0.00575201
ENSBTAG00000019403	MALSU1	0.0453619
ENSBTAG00000019407		0.020988
ENSBTAG00000019434	PDCD4	0.0302469
ENSBTAG00000019455	MYO5B	0.0479168
ENSBTAG00000019478	NAAA	0.00568658
ENSBTAG00000019488	USP6NL	0.00669989
ENSBTAG00000019492	FANCE	0.0290007
ENSBTAG00000007799	MTFR2	0.0111382
ENSBTAG00000019512	G6PD	0.0382404
ENSBTAG00000019591	DCX	0.00433884
ENSBTAG00000019611	MAGI3	0.00105906
ENSBTAG00000019612	RNASE4	0.0366427
ENSBTAG00000019627	THY1	0.00825946
ENSBTAG00000019667	RNF187	0.0298673
ENSBTAG00000019669	CD163	0.0298673
ENSBTAG00000008614	CCDC155	0.0317632
ENSBTAG00000033886	CIST1	0.00374525
ENSBTAG00000019726	ANKEF1	0.0099221
ENSBTAG00000019741	C3AR1	0.0473739
ENSBTAG00000019750	TMEM106B	1.76734e-06
ENSBTAG00000019755	REEP3	0.0325548
ENSBTAG00000019761	MANBA	0.0291144
ENSBTAG00000019780	USP5	0.0281596
ENSBTAG00000019783	SPSB2	0.00911094
ENSBTAG00000019801	FAM151A	0.0248495
ENSBTAG00000019812	MCRIP1	0.0475283
ENSBTAG00000019813	ADIPOQ	0.000421729
ENSBTAG00000038486		0.004014
ENSBTAG00000015950	ISOC2	0.0353913
ENSBTAG00000008493	AQP3	0.0496367
ENSBTAG00000019885	ZNF280C	0.00349246
ENSBTAG00000011236	STX11	0.0282627
ENSBTAG00000019892	HAS2	0.0219409
ENSBTAG00000019903	RAMP2	0.0409029
ENSBTAG00000002316	NIPA1	0.00701584
ENSBTAG00000019987	RPP14	0.00637134
ENSBTAG00000020001	MEIOB	0.00302498
ENSBTAG00000020023	MTHFS	0.01243
ENSBTAG00000020034	LYN	0.0375995
ENSBTAG00000017549	KITLG	0.00275236
ENSBTAG00000007352	KCNC4	0.0313874
ENSBTAG00000020084	LONRF1	0.00328381
ENSBTAG00000020096	MS4A2	0.0326765
ENSBTAG00000020154	DEDD	0.00685487
ENSBTAG00000020172	DENND2D	0.0297069
ENSBTAG00000020173	INPP5D	0.022964
ENSBTAG00000019506	ODF3L1	0.0392703
ENSBTAG00000020186	EIF1AD	0.0260729
ENSBTAG00000007446	NGF	0.00393866
ENSBTAG00000020214	LRRC8B	0.015361
ENSBTAG00000020221	WNT5A	0.0345636
ENSBTAG00000020250	SLC28A1	0.0181924
ENSBTAG00000020272	SIK2	0.00553322
ENSBTAG00000020277	PPP2R1B	0.0490619
ENSBTAG00000020279	ALG9	0.0292968
ENSBTAG00000020309	G3BP1	0.0238316
ENSBTAG00000020313	FNBP1	0.0276015
ENSBTAG00000020361	SLC35F3	0.0497143
ENSBTAG00000020406	GPC3	0.0171971
ENSBTAG00000020418	CA5B	0.00279951
ENSBTAG00000020419	ZRSR2	0.0146452
ENSBTAG00000020432	MIS12	0.0139347
ENSBTAG00000020459	TIMELESS	0.00637134
ENSBTAG00000020466		1.2078e-05
ENSBTAG00000020471	SAMD15	0.0260729
ENSBTAG00000043974		0.0440295
ENSBTAG00000020527	IDH1	0.00585376
ENSBTAG00000020532		0.033408
ENSBTAG00000020542	SHE	0.0265637
ENSBTAG00000020578	PRDM6	0.00844155
ENSBTAG00000020597	FMO3	0.00433603
ENSBTAG00000020605	SMTNL2	0.0342689
ENSBTAG00000020608	ATG9A	0.028119
ENSBTAG00000020609		0.0147365
ENSBTAG00000020645	GNAI2	0.0396219
ENSBTAG00000020657	FAT1	0.0442338
ENSBTAG00000020665	GFRA2	0.0448068
ENSBTAG00000020669	PROKR1	0.0416041
ENSBTAG00000020679	CNTN1	0.00218717
ENSBTAG00000020699	TSPAN11	0.0103023
ENSBTAG00000020705	PRSS12	0.00354933
ENSBTAG00000019589	C21orf2	0.0232355
ENSBTAG00000020774		0.0010252
ENSBTAG00000020789	STS	0.0392703
ENSBTAG00000020800	BEND7	0.0254456
ENSBTAG00000020850	MUL1	0.0325548
ENSBTAG00000020852	SLC16A11	0.0354875
ENSBTAG00000020853	SLC16A13	0.0365396
ENSBTAG00000045783		0.0428528
ENSBTAG00000020892	IL2RA	0.00638736
ENSBTAG00000020908	NAP1L1	0.0348129
ENSBTAG00000020914	CPNE8	0.00194823
ENSBTAG00000020921	PRKCB	0.0254456
ENSBTAG00000034393	FAM149A	0.0428528
ENSBTAG00000020927	HSD17B8	0.0129863
ENSBTAG00000020939	PLAC9	0.0201517
ENSBTAG00000020957	FZD5	1.40882e-05
ENSBTAG00000020980	CAT	0.0228574
ENSBTAG00000020981	MARCH5	0.0015188
ENSBTAG00000020999	DDB2	0.00438703
ENSBTAG00000021008	ZNF219	0.0303776
ENSBTAG00000021016	GTF2F1	0.00898544
ENSBTAG00000021019	SLC30A4	0.0163363
ENSBTAG00000008868	CAPN3	0.0487046
ENSBTAG00000021029	PRR5L	3.57582e-06
ENSBTAG00000021033	SGK2	0.0151991
ENSBTAG00000021035	CTSK	0.0466354
ENSBTAG00000015625	DCTN4	0.0380789
ENSBTAG00000021069	PBK	0.0381196
ENSBTAG00000021073	KIAA1549	0.0429663
ENSBTAG00000021775	SLC4A9	0.00327417
ENSBTAG00000021102	GALM	6.35701e-05
ENSBTAG00000047536	PRRG1	0.00433603
ENSBTAG00000021174	NRDC	0.00328381
ENSBTAG00000021181	BUB1	0.0309908
ENSBTAG00000021188	MRPL16	0.0301853
ENSBTAG00000009972	INHA	1.4102e-06
ENSBTAG00000021190	CDH2	0.000977861
ENSBTAG00000021211	DPT	0.00702233
ENSBTAG00000021215	VWA5A	0.0426812
ENSBTAG00000021254	CENPI	0.00824664
ENSBTAG00000017808	ARSJ	0.0392703
ENSBTAG00000021338	OAF	0.00228373
ENSBTAG00000015878	RHNO1	0.0091419
ENSBTAG00000021442	CRTAP	0.024344
ENSBTAG00000021466	COL3A1	0.022964
ENSBTAG00000021469	CTTNBP2	0.00512996
ENSBTAG00000021483	OLFML1	0.0343264
ENSBTAG00000021535	CROT	0.041098
ENSBTAG00000021543	MDFIC	0.00598506
ENSBTAG00000021568	VWCE	0.00685487
ENSBTAG00000021577	ZFYVE16	0.022964
ENSBTAG00000021580	HNRNPA3	0.000341543
ENSBTAG00000021581	FHOD3	0.0280146
ENSBTAG00000021601	PARD6B	0.00356407
ENSBTAG00000021657	CACNG6	0.00767296
ENSBTAG00000021771	PTTG1IP	0.00354498
ENSBTAG00000021772	SMAD5	0.00746431
ENSBTAG00000021789		0.00236677
ENSBTAG00000021790	APOOL	0.0473739
ENSBTAG00000009232	PIK3CA	0.00266556
ENSBTAG00000021819	IFNAR1	0.0031314
ENSBTAG00000021842	FCGR2B	0.00329946
ENSBTAG00000021862	SLC27A3	0.0228882
ENSBTAG00000021869	THAP5	0.00146106
ENSBTAG00000021899	PDE9A	0.0326242
ENSBTAG00000021944	C14orf166	0.0357541
ENSBTAG00000021948		0.0362769
ENSBTAG00000021955	NPC2	0.0224574
ENSBTAG00000021964	CDH17	0.0381143
ENSBTAG00000021967	TMEM168	0.0051747
ENSBTAG00000021984	C21orf58	0.0350244
ENSBTAG00000022109	SCOC	0.0039879
ENSBTAG00000005214	LCTL	0.00899061
ENSBTAG00000022155	FSTL1	0.0325548
ENSBTAG00000022169	PREX2	0.0178253
ENSBTAG00000022204	TCEAL4	0.0393584
ENSBTAG00000022293	METTL12	9.8391e-05
ENSBTAG00000022360	SOX5	0.000802176
ENSBTAG00000022373	LOC509946	0.0139347
ENSBTAG00000022471	TTPA	0.0435935
ENSBTAG00000022777	CDC42BPA	0.0375403
ENSBTAG00000022796		0.0291551
ENSBTAG00000019718	RPS15	0.00221664
ENSBTAG00000023007	LOC531152	0.00648063
ENSBTAG00000020066	ZW10	0.0376018
ENSBTAG00000023172	ITSN2	0.0458311
ENSBTAG00000023177	LOC100336868	0.00400398
ENSBTAG00000023318		0.024466
ENSBTAG00000023377	SH3BP5	0.0103435
ENSBTAG00000023398		0.0252908
ENSBTAG00000009117	THNSL1	0.0184164
ENSBTAG00000023464		0.00996002
ENSBTAG00000023611	ZBTB32	0.0414896
ENSBTAG00000023734	PARD6A	0.021614
ENSBTAG00000023867	RC3H2	0.00523116
ENSBTAG00000023885	ZNF79	0.036004
ENSBTAG00000023939	LOC511498	0.00899922
ENSBTAG00000010531	CYP1B1	0.00254288
ENSBTAG00000024021		0.036783
ENSBTAG00000024081	ECM2	0.0326853
ENSBTAG00000024137	PTCH2	0.00328381
ENSBTAG00000024269	TGFBR3	0.0319212
ENSBTAG00000004745	NAA15	0.024344
ENSBTAG00000024470	SH2D2A	0.0230896
ENSBTAG00000024545	DCHS2	0.0224558
ENSBTAG00000024643	VEPH1	0.0448068
ENSBTAG00000024647	LOC781004	0.00849259
ENSBTAG00000024801	RANBP17	0.0164053
ENSBTAG00000024869	CX3CL1	0.00455888
ENSBTAG00000024878		0.0337099
ENSBTAG00000024889	HSBP1	0.0373499
ENSBTAG00000024909	H3F3B	0.0223773
ENSBTAG00000024915	SECTM1A	0.0339746
ENSBTAG00000025028	MZT1	0.0177872
ENSBTAG00000025078	LRRC75A	0.0485836
ENSBTAG00000025140	DOC2B	0.0375995
ENSBTAG00000025161	AGPAT2	0.0381183
ENSBTAG00000025167	ABHD15	0.00850689
ENSBTAG00000007662	HSPA5	0.0355444
ENSBTAG00000025210	COL4A2	0.0464864
ENSBTAG00000025246	ZIC2	0.0378303
ENSBTAG00000025311	GMFB	0.0382393
ENSBTAG00000025335		0.0442338
ENSBTAG00000005120	TESPA1	0.0185639
ENSBTAG00000025385		0.0346154
ENSBTAG00000025402	IL17D	0.0361675
ENSBTAG00000025428	ATP8A2	0.00588906
ENSBTAG00000025434	ZFP36L1	0.018
ENSBTAG00000025445		0.0348129
ENSBTAG00000025485		0.00720141
ENSBTAG00000025564	RPL36AL	0.0423221
ENSBTAG00000025822	CALML4	0.0284271
ENSBTAG00000025837	RFX4	0.00801805
ENSBTAG00000025929	MTAP	0.000437505
ENSBTAG00000026011		0.00392057
ENSBTAG00000026139	ARMCX1	0.0188564
ENSBTAG00000003062	FAM160B1	0.0239496
ENSBTAG00000026242	BAALC	0.0260329
ENSBTAG00000010270	LOC512541	0.00204628
ENSBTAG00000026247		0.0150247
ENSBTAG00000026309	ZHX2	0.0396794
ENSBTAG00000026365		0.0234782
ENSBTAG00000026505	STMN1	0.0178253
ENSBTAG00000010711		0.00879217
ENSBTAG00000026673	KPNA5	0.0234782
ENSBTAG00000026768	TH	0.0477161
ENSBTAG00000011368	NOC3L	0.0234782
ENSBTAG00000026893	EXOC3L4	0.0334442
ENSBTAG00000026913	HHIPL1	0.034195
ENSBTAG00000044071	HRH2	0.000265592
ENSBTAG00000027516	APLNR	0.0113975
ENSBTAG00000027610		0.00434558
ENSBTAG00000027626	GOLGA7	0.0312853
ENSBTAG00000045822		0.00905387
ENSBTAG00000027684	FOLR2	0.000738718
ENSBTAG00000027728	NUDT12	0.0351553
ENSBTAG00000000473	ATP10D	0.00525853
ENSBTAG00000027937	PRNP	0.00377923
ENSBTAG00000011838	PCED1B	0.0134368
ENSBTAG00000029848	MIR365-1	0.0346132
ENSBTAG00000030162	AXIN2	0.0468197
ENSBTAG00000030189	EFCAB6	0.0345606
ENSBTAG00000030200	ARL16	0.0449378
ENSBTAG00000030227	PCDHA13	0.00675063
ENSBTAG00000030333	AOC3	0.0110701
ENSBTAG00000030493	RERGL	0.00218954
ENSBTAG00000030533		0.00996002
ENSBTAG00000030587	LASP1	0.0298142
ENSBTAG00000030599	SMOC1	0.00406227
ENSBTAG00000030674	AK4	0.0418845
ENSBTAG00000030942	MRPL3	0.0172549
ENSBTAG00000030960	DNAJC25	0.0369026
ENSBTAG00000030974	TUBA4A	0.0113975
ENSBTAG00000031020		0.00139208
ENSBTAG00000031071	ZNF624	0.0347423
ENSBTAG00000031076		0.0325895
ENSBTAG00000031135	CTXN3	0.00285432
ENSBTAG00000031146	PYM1	0.0228574
ENSBTAG00000031184	CDKN1C	0.00692695
ENSBTAG00000031188	ADIG	0.00385232
ENSBTAG00000031209	SLC22A4	0.00433034
ENSBTAG00000031246	CCNI2	0.0291144
ENSBTAG00000020059	GEN1	0.00204628
ENSBTAG00000031278	SNPH	0.0184759
ENSBTAG00000031359		0.0102006
ENSBTAG00000031388	DNAAF4	0.00911094
ENSBTAG00000031583	NUPR2	0.0471817
ENSBTAG00000031632		0.00604493
ENSBTAG00000031697	KLHDC1	0.0379228
ENSBTAG00000031701	TAGAP	0.0475283
ENSBTAG00000006954	ZNF432	0.0295905
ENSBTAG00000031725	TNFSF12	0.0140922
ENSBTAG00000031765	CCDC189	0.0126262
ENSBTAG00000031768	HIST1H2AC	0.0403303
ENSBTAG00000031778	HIST1H2BD	0.0221571
ENSBTAG00000031792	ZNRD1	0.0312923
ENSBTAG00000031863	HILPDA	0.0445971
ENSBTAG00000031886	HIST1H2BB	0.00848221
ENSBTAG00000031919	SLC35E3	0.0113975
ENSBTAG00000032021	RALB	0.00279951
ENSBTAG00000032079	SYT9	0.00466023
ENSBTAG00000032092	CDH11	0.017419
ENSBTAG00000032198		0.0469886
ENSBTAG00000035907	DDX3X	0.00605329
ENSBTAG00000032424	FSHR	0.00400398
ENSBTAG00000032518	SPRED1	0.041098
ENSBTAG00000032591	CTHRC1	0.031189
ENSBTAG00000032684	TCTEX1D2	0.0173302
ENSBTAG00000032764		0.00999761
ENSBTAG00000032774	ADIRF	0.0121771
ENSBTAG00000033140	LRRC3B	0.0397819
ENSBTAG00000007303	RAD21	0.0117256
ENSBTAG00000010763	DUSP16	0.00588906
ENSBTAG00000033224		2.40023e-05
ENSBTAG00000033299		0.00227816
ENSBTAG00000033423	EFNA3	0.0124762
ENSBTAG00000019600	OOEP	0.0117081
ENSBTAG00000033680	CEP112	0.0270662
ENSBTAG00000033685	CCNJ	0.0168318
ENSBTAG00000034005	ZNF35	0.00142881
ENSBTAG00000034106	CYP8B1	0.0213347
ENSBTAG00000034154	AGMO	0.00279951
ENSBTAG00000034347	RBM11	0.00415902
ENSBTAG00000034411	SHISA3	0.0213347
ENSBTAG00000034442	LNP1	0.0256955
ENSBTAG00000005824	SPOP	0.0262301
ENSBTAG00000034681	CA10	0.0330203
ENSBTAG00000034827	PDGFD	0.0127147
ENSBTAG00000034875	ALPK1	0.0417646
ENSBTAG00000035175	DONSON	0.0163363
ENSBTAG00000035230	TOR1AIP2	0.0280638
ENSBTAG00000035319	MAD2L1	0.0356753
ENSBTAG00000035615	UPF3B	0.0262508
ENSBTAG00000035643		0.0113975
ENSBTAG00000035926		0.0152331
ENSBTAG00000035959		0.0390092
ENSBTAG00000035975	SCIMP	0.0175046
ENSBTAG00000035998	CKB	0.000341543
ENSBTAG00000036224	MGC157082	0.0117256
ENSBTAG00000017170		0.000776503
ENSBTAG00000037493	PUF60	0.0243573
ENSBTAG00000037526	FABP4	0.00605329
ENSBTAG00000037558	GRO1	0.00848221
ENSBTAG00000037625		0.0392703
ENSBTAG00000037699		0.0139347
ENSBTAG00000039138	MRPL41	0.0277631
ENSBTAG00000037786	NALCN	0.0074453
ENSBTAG00000037803	ZNF197	0.0312923
ENSBTAG00000037971		0.0359334
ENSBTAG00000038047	H2AFX	0.0137753
ENSBTAG00000038156	DYNLT3	0.0308617
ENSBTAG00000038321	LIPE	0.00471235
ENSBTAG00000038323	GLYAT	0.000688451
ENSBTAG00000038461	LOC506828	0.0166174
ENSBTAG00000038495	DCLK1	0.0124395
ENSBTAG00000002910	ECHDC2	0.0154235
ENSBTAG00000038617	SH3D21	0.0146879
ENSBTAG00000038674	ZNF677	0.00166777
ENSBTAG00000004954	TOX	0.0317632
ENSBTAG00000038733	EFS	0.04078
ENSBTAG00000038770	LOC513767	0.000150669
ENSBTAG00000038854	CLEC2L	0.0355976
ENSBTAG00000038929	BCAS4	0.00375407
ENSBTAG00000039958	GYS1	0.0279955
ENSBTAG00000038982	LOC785500	0.0464055
ENSBTAG00000039028	PI3	0.00088277
ENSBTAG00000039041		0.0496215
ENSBTAG00000039050	P2RY2	0.0442338
ENSBTAG00000008490	CRYZL1	0.000241162
ENSBTAG00000039117	TOGARAM1	0.0439714
ENSBTAG00000039133	C3orf49	0.0196038
ENSBTAG00000039162	PCDHGA2	0.0127406
ENSBTAG00000039169		0.0392703
ENSBTAG00000039195	NHS	0.0330471
ENSBTAG00000018731		0.0239466
ENSBTAG00000039335	ARRDC2	0.0464055
ENSBTAG00000039366	LOC515418	0.0072508
ENSBTAG00000039635	CCDC97	0.0106975
ENSBTAG00000039686	ACOT11	0.0475283
ENSBTAG00000039695	PPP1R18	0.00997095
ENSBTAG00000048020		0.00996002
ENSBTAG00000000266	NAB1	0.0360197
ENSBTAG00000039855	SUMF1	0.0405005
ENSBTAG00000039946	ZNF814	0.00686121
ENSBTAG00000039992	TUBA1C	0.0150792
ENSBTAG00000040018		0.0196183
ENSBTAG00000040132	MUM1L1	0.022964
ENSBTAG00000040193	COLQ	0.00700143
ENSBTAG00000040333	QDPR	0.00101565
ENSBTAG00000040347	GPC6	0.00491622
ENSBTAG00000040386	AGTR2	6.17285e-05
ENSBTAG00000040393	LOC538060	0.0490619
ENSBTAG00000012540	GAT	0.00315706
ENSBTAG00000040490	CCDC3	0.0137753
ENSBTAG00000042678		0.00264846
ENSBTAG00000043163		0.0307036
ENSBTAG00000043250		0.00247094
ENSBTAG00000043402		0.0113975
ENSBTAG00000019060	CLDN11	0.00152492
ENSBTAG00000043589		0.033616
ENSBTAG00000043602		0.018212
ENSBTAG00000043957	TDRP	0.0160369
ENSBTAG00000043959	PDGFC	0.00168611
ENSBTAG00000043969	CALN1	0.0418651
ENSBTAG00000007331	PLOD2	0.0326765
ENSBTAG00000043975	MYCT1	0.0382393
ENSBTAG00000043989	EYA3	0.0061318
ENSBTAG00000044018		0.00375608
ENSBTAG00000044023	CDK6	0.014437
ENSBTAG00000044027	ITGBL1	0.0048665
ENSBTAG00000044063	B4GALT6	0.0185914
ENSBTAG00000044073	CD248	0.0409107
ENSBTAG00000044159	C4orf33	0.022603
ENSBTAG00000044194	ZDHHC2	0.0105961
ENSBTAG00000044195	SDK2	0.0223773
ENSBTAG00000044208	DUSP4	0.0260729
ENSBTAG00000044817	MIR2415	0.00880057
ENSBTAG00000044868	MIR1843	0.015361
ENSBTAG00000044880	MIR2385	0.0253264
ENSBTAG00000045235		0.0173168
ENSBTAG00000045513		0.000150669
ENSBTAG00000005728	CDHR4	0.0254456
ENSBTAG00000045582	ARPC5	0.0392703
ENSBTAG00000045584	CAV2	0.033616
ENSBTAG00000045647	ARL4C	0.0119804
ENSBTAG00000045683	PCDHGA5	0.0240398
ENSBTAG00000045689		0.0273927
ENSBTAG00000045692	LOC100336251	0.00410341
ENSBTAG00000045728	SCD	0.00158545
ENSBTAG00000045751	LOC100337053	0.0460582
ENSBTAG00000004307	VPS36	0.0091511
ENSBTAG00000045861	TARM1	0.0229611
ENSBTAG00000045864	ZNF581	0.0259091
ENSBTAG00000045905	PCDH15	0.0240795
ENSBTAG00000045914	LOC100297725	0.0342999
ENSBTAG00000007646	PIGA	0.0282627
ENSBTAG00000045966	GPRIN3	0.0131668
ENSBTAG00000045986		0.0290007
ENSBTAG00000045989	CDC42EP5	0.0192489
ENSBTAG00000010175	COL8A2	0.0271758
ENSBTAG00000046103	PCDHGB1	0.00235165
ENSBTAG00000046117		0.0472423
ENSBTAG00000046122	NRARP	0.0382393
ENSBTAG00000046140	NPDC1	0.0140873
ENSBTAG00000046156	ST3GAL2	0.0192203
ENSBTAG00000046199		0.0330319
ENSBTAG00000002849	IRF6	0.00448797
ENSBTAG00000046220	LOC510369	0.00908932
ENSBTAG00000046258		9.47945e-05
ENSBTAG00000002924	DUPD1	0.0146879
ENSBTAG00000046265		0.00876081
ENSBTAG00000046308		0.0171332
ENSBTAG00000046316		0.00707097
ENSBTAG00000046408	FAM124A	0.0464055
ENSBTAG00000046467	PTP4A3	1.50369e-06
ENSBTAG00000046486		0.0191695
ENSBTAG00000046491		0.0480575
ENSBTAG00000046502	ACBD6	0.0429663
ENSBTAG00000046503		0.0254269
ENSBTAG00000046547	CIDEA	0.000728024
ENSBTAG00000046625	PURB	0.0381695
ENSBTAG00000046677	RTN4R	0.0223949
ENSBTAG00000046688		0.0248399
ENSBTAG00000046702		0.00877228
ENSBTAG00000046725	TNNC2	0.0190983
ENSBTAG00000046744	PALM3	0.0153745
ENSBTAG00000046757	GTF2H4	0.00204628
ENSBTAG00000046783		0.000977861
ENSBTAG00000011256	MYO1B	0.000784635
ENSBTAG00000046818		1.80427e-05
ENSBTAG00000046828		0.0107047
ENSBTAG00000046839	TXNDC5	0.0317632
ENSBTAG00000046879		0.000268663
ENSBTAG00000046886	TUBB2A	0.0160458
ENSBTAG00000046902		0.046642
ENSBTAG00000046989	MANEAL	0.00105906
ENSBTAG00000047088	LOC100337457	0.0175508
ENSBTAG00000047129	B3GNT6	0.0153591
ENSBTAG00000006937	ABCA10	0.0032364
ENSBTAG00000047214	TRAPPC1	0.0396794
ENSBTAG00000047238	ITGAM	0.00876081
ENSBTAG00000047277		0.0146452
ENSBTAG00000047326	EDA2R	0.0381695
ENSBTAG00000047330	FABP5	0.00637134
ENSBTAG00000047341		0.0425524
ENSBTAG00000047362	RCN1	0.0359334
ENSBTAG00000047406		0.00656199
ENSBTAG00000047420	BTNL9	0.0113975
ENSBTAG00000047442		0.0298136
ENSBTAG00000047461		3.60149e-06
ENSBTAG00000047491	CACNA1S	0.00864005
ENSBTAG00000047520	MPV17L	0.0185233
ENSBTAG00000025220		0.0175508
ENSBTAG00000047609		0.0107365
ENSBTAG00000047621	LOC515150	0.033616
ENSBTAG00000047642	LOC101907255	0.0078024
ENSBTAG00000047654	CMTM3	0.00315706
ENSBTAG00000047707	HLA-DOB	0.0325548
ENSBTAG00000047766	G0S2	0.000135366
ENSBTAG00000047795		0.0434585
ENSBTAG00000047809	HDHD2	0.00141079
ENSBTAG00000047823		0.0064042
ENSBTAG00000047834	EFR3A	0.00308697
ENSBTAG00000047848		0.0416041
ENSBTAG00000047879	KCNA3	0.0162296
ENSBTAG00000047880		0.0153591
ENSBTAG00000047904	LOC527744	0.0214906
ENSBTAG00000047957	LOC101906058	0.00400398
ENSBTAG00000048107	CANX	0.0277321
ENSBTAG00000048140	DNAAF5	0.00908932
ENSBTAG00000048173	SMIM10	0.00860355
ENSBTAG00000048308	ICMT	0.0110407
ENSBTAG00000048317		0.000390572
