# Supplementary material for: Impact of energy restriction during late gestation on the muscle and blood transcriptome of beef calves after preconditioning
Source: BMC Genomics. 2018 Sep 25;19:702. doi: 10.1186/s12864-018-5089-8 (PMC6156876; doi:10.1186/s12864-018-5089-8)
Supplement: Supplementary file 3 — Gene set enrichment analysis output for blood. Excel file with term ontologies from the enrichment analysis. The tabs correspond to each effect of diet and time in the blood tissue. The columns represent: (1) GO terms, (2) number of genes associated with the GO term in the reference genome, (3) number of genes associated with the GO term in the list of differentially expressed genes (DEG), (4) number of genes associated with the GO term associated expected in the in the list of DEG, (5) signal representing over-representation (+) or under-representation (−), (6) fold enrichment, and (7) P-value. (XLSX 15 kb) [file 12864_2018_5089_MOESM3_ESM.xlsx]

## Sheet: Efect of diet 
PANTHER GO-Slim Biological Process	Bos taurus - REFLIST (21987)	Client Text Box Input (420)	Client Text Box Input (expected)	Client Text Box Input (over/under)	Client Text Box Input (fold Enrichment)	Client Text Box Input (P-value)
regulation of biological process (GO:0050789)	2964	41	56.62	-	0.72	0.025
biological regulation (GO:0065007)	3559	48	67.98	-	0.71	0.00729
response to stimulus (GO:0050896)	3187	43	60.88	-	0.71	0.0139
cell surface receptor signaling pathway (GO:0007166)	1445	14	27.6	-	0.51	0.00506
sensory perception (GO:0007600)	786	4	15.01	-	0.27	0.00182
G-protein coupled receptor signaling pathway (GO:0007186)	753	3	14.38	-	0.21	0.000561
sensory perception of smell (GO:0007608)	582	1	11.12	-	0.09	0.000293
sensory perception of chemical stimulus (GO:0007606)	617	1	11.79	-	0.08	0.000212
regulation of carbohydrate metabolic process (GO:0006109)	24	3	0.46	+	6.54	0.0137
translation (GO:0006412)	268	22	5.12	+	4.3	3.42e-08
glycogen metabolic process (GO:0005977)	39	3	0.74	+	4.03	0.0438
transcription initiation from RNA polymerase II promoter (GO:0006367)	55	4	1.05	+	3.81	0.0247
rRNA metabolic process (GO:0016072)	139	10	2.66	+	3.77	0.00052
protein targeting (GO:0006605)	182	8	3.48	+	2.3	0.0273
cellular component biogenesis (GO:0044085)	904	36	17.27	+	2.08	6.01e-05
protein localization (GO:0008104)	548	18	10.47	+	1.72	0.0271
organelle organization (GO:0006996)	1350	39	25.79	+	1.51	0.0136
biosynthetic process (GO:0009058)	1935	55	36.96	+	1.49	0.00407
cellular component organization or biogenesis (GO:0071840)	2300	65	43.94	+	1.48	0.00168
cellular component organization (GO:0016043)	2137	54	40.82	+	1.32	0.0377
primary metabolic process (GO:0044238)	5233	119	99.96	+	1.19	0.0326

## Sheet: Effect of time
PANTHER GO-Slim Biological Process	Bos taurus - REFLIST (21987)	Client Text Box Input (1304)	Client Text Box Input (expected)	Client Text Box Input (over/under)	Client Text Box Input (fold Enrichment)	Client Text Box Input (P-value)
Unclassified (UNCLASSIFIED)	9953	542	590.29	-	0.92	0.00914
biological regulation (GO:0065007)	3559	171	211.08	-	0.81	0.00312
regulation of biological process (GO:0050789)	2964	132	175.79	-	0.75	0.000413
multicellular organismal process (GO:0032501)	2012	74	119.33	-	0.62	8.31e-06
single-multicellular organism process (GO:0044707)	1988	73	117.9	-	0.62	9.36e-06
cell-cell signaling (GO:0007267)	575	20	34.1	-	0.59	0.0144
cell surface receptor signaling pathway (GO:0007166)	1445	47	85.7	-	0.55	6.71e-06
nervous system development (GO:0007399)	321	10	19.04	-	0.53	0.0397
system process (GO:0003008)	1419	43	84.16	-	0.51	9.56e-07
neurological system process (GO:0050877)	1313	35	77.87	-	0.45	8.81e-08
G-protein coupled receptor signaling pathway (GO:0007186)	753	16	44.66	-	0.36	1.99e-06
reproduction (GO:0000003)	286	6	16.96	-	0.35	0.00455
ectoderm development (GO:0007398)	217	4	12.87	-	0.31	0.0113
gamete generation (GO:0007276)	162	2	9.61	-	0.21	0.00935
sensory perception (GO:0007600)	786	9	46.62	-	0.19	5.53e-11
neuron-neuron synaptic transmission (GO:0007270)	96	1	5.69	-	0.18	0.0447
cell growth (GO:0016049)	97	1	5.75	-	0.17	0.0449
mitochondrion organization (GO:0007005)	106	1	6.29	-	0.16	0.0318
sensory perception of chemical stimulus (GO:0007606)	617	1	36.59	-	0.03	1.29e-14
sensory perception of smell (GO:0007608)	582	0	34.52	-	< 0.01	2.97e-15
regulation of carbohydrate metabolic process (GO:0006109)	24	5	1.42	+	3.51	0.0211
translation (GO:0006412)	268	46	15.89	+	2.89	2.25e-09
cell proliferation (GO:0008283)	74	12	4.39	+	2.73	0.00297
DNA replication (GO:0006260)	175	23	10.38	+	2.22	0.000881
calcium-mediated signaling (GO:0019722)	91	12	5.4	+	2.22	0.0151
rRNA metabolic process (GO:0016072)	139	17	8.24	+	2.06	0.00783
cellular calcium ion homeostasis (GO:0006874)	124	15	7.35	+	2.04	0.0142
regulation of cell cycle (GO:0051726)	185	22	10.97	+	2.01	0.00355
protein glycosylation (GO:0006486)	112	13	6.64	+	1.96	0.0291
carbohydrate metabolic process (GO:0005975)	354	37	20.99	+	1.76	0.00176
mitosis (GO:0007067)	232	23	13.76	+	1.67	0.0268
cell cycle (GO:0007049)	740	72	43.89	+	1.64	0.000126
homeostatic process (GO:0042592)	346	33	20.52	+	1.61	0.0126
cytoskeleton organization (GO:0007010)	414	38	24.55	+	1.55	0.0127
biosynthetic process (GO:0009058)	1935	173	114.76	+	1.51	2.16e-07
regulation of phosphate metabolic process (GO:0019220)	551	49	32.68	+	1.5	0.00875
DNA metabolic process (GO:0006259)	468	41	27.76	+	1.48	0.019
immune system process (GO:0002376)	584	51	34.64	+	1.47	0.0108
organelle organization (GO:0006996)	1350	113	80.07	+	1.41	0.000508
response to stress (GO:0006950)	645	52	38.25	+	1.36	0.036
cellular component biogenesis (GO:0044085)	904	71	53.61	+	1.32	0.0226
cellular component organization or biogenesis (GO:0071840)	2300	179	136.41	+	1.31	0.000308
protein metabolic process (GO:0019538)	1760	130	104.38	+	1.25	0.014
nucleobase-containing compound metabolic process (GO:0006139)	3055	224	181.19	+	1.24	0.0012
phosphate-containing compound metabolic process (GO:0006796)	1736	128	102.96	+	1.24	0.0156
cellular component organization (GO:0016043)	2137	156	126.74	+	1.23	0.00973
primary metabolic process (GO:0044238)	5233	373	310.36	+	1.2	0.000109
transport (GO:0006810)	1747	124	103.61	+	1.2	0.0463
metabolic process (GO:0008152)	6397	449	379.39	+	1.18	5.35e-05
cellular process (GO:0009987)	9199	613	545.57	+	1.12	0.000274
