# Supplementary material for: Impact of energy restriction during late gestation on the muscle and blood transcriptome of beef calves after preconditioning
Source: BMC Genomics. 2018 Sep 25;19:702. doi: 10.1186/s12864-018-5089-8 (PMC6156876; doi:10.1186/s12864-018-5089-8)
Supplement: Supplementary file 4 — Differentially expressed genes in the blood. Excel file with all differentially expressed genes (DEG; q-value < 0.05). The tabs correspond to each effect of diet, time and diet-by-time in the blood tissue. The columns represent: (1) Ensembl gene ID, (2) HGNC gene symbol, (3) q-values (FDR corrected P-values), (4) fold change, values between 0 and 1 being down-regulated and values bigger than 1 representing the up-regulated in the REST, and (5) standard errors of the fold change. (XLSX 102 kb) [file 12864_2018_5089_MOESM4_ESM.xlsx]

## Sheet: Diet 
gene	hgnc_symbol	q-value	FC	SE
ENSBTAG00000007897	ZNF684	6.76e-07		0.086302
ENSBTAG00000019097	SNRNP200	6.76e-07	1.47	0.1182
ENSBTAG00000020582	PRSS22	6.76e-07	1.69	0.416073
ENSBTAG00000004727	UFSP1	1.73e-06	6.45	0.0497441
ENSBTAG00000004729	ACHE	1.73e-06	1.24	0.0517062
ENSBTAG00000004982	OTUD7B	1.73e-06	1.25	0.254491
ENSBTAG00000017063	CYP51A1	1.73e-06	0.34	0.0570153
ENSBTAG00000001139	ELOC	1.96e-06	1.27	0.203853
ENSBTAG00000005183	MYH14	2.2e-06	2.36	0.0608384
ENSBTAG00000022293	METTL12	3.44e-06	1.29	0.0754962
ENSBTAG00000019146	IPO4	3.66e-06	0.73	0.272669
ENSBTAG00000019734	TP53I3	3.66e-06	3.06	0.130016
ENSBTAG00000004690	PBDC1	9.55e-06	1.71	0.236602
ENSBTAG00000024097	ITGB8	2.53e-05	2.56	0.124216
ENSBTAG00000005128	MYO5C	2.95e-05	1.61	0.125644
ENSBTAG00000016961	ZNF316	0.000137604	1.62	0.0418237
ENSBTAG00000045727	MORN3	0.000153695	1.16	0.0739093
ENSBTAG00000030711	LYPD8	0.000160495	1.31	0.271948
ENSBTAG00000016063	CD300E	0.000202428	0.38	0.282191
ENSBTAG00000005915	PAQR4	0.000216187	2.73	0.0893894
ENSBTAG00000014492	PKMYT1	0.000262953	1.37	0.067143
ENSBTAG00000039731	RND3	0.000262953	1.26	0.295031
ENSBTAG00000046897	RIC3	0.000262953	0.36	0.216837
ENSBTAG00000027397	GPLD1	0.000264617	2.13	0.0791607
ENSBTAG00000008168	STARD6	0.000362963	1.32	0.117565
ENSBTAG00000011019	VPREB3	0.000362963	0.67	0.156677
ENSBTAG00000003405	MVK	0.000410171	1.71	0.0558034
ENSBTAG00000017094	NEDD4L	0.000428205	1.21	0.0632045
ENSBTAG00000010904		0.000521126	1.24	0.0439012
ENSBTAG00000019125	SFMBT2	0.000526099	1.16	0.276132
ENSBTAG00000034113	HEXIM1	0.000818554	2.53	0.104898
ENSBTAG00000016435	CC2D1A	0.000936699	1.41	0.0592803
ENSBTAG00000007484	DYNLRB1	0.00126601	1.21	0.043353
ENSBTAG00000004863	NAB2	0.00138091	1.15	0.38015
ENSBTAG00000002580	CA11	0.00205541	0.29	0.34365
ENSBTAG00000008333	ETV4	0.0023026	0.34	0.172114
ENSBTAG00000001992	JAG2	0.00283746	1.71	0.169372
ENSBTAG00000046468	PLOD2	0.00283746	1.69	0.0573471
ENSBTAG00000011572		0.00484797	1.19	0.043353
ENSBTAG00000004458	MORN3	0.00506126	1.14	0.146578
ENSBTAG00000008730	IGF2BP2	0.00506126	1.55	0.112227
ENSBTAG00000003953	MDK	0.00512434	1.4	0.0861145
ENSBTAG00000005099		0.00512434	1.29	0.0798532
ENSBTAG00000019871	IL24	0.00512434	1.27	0.0504655
ENSBTAG00000002706	NAGPA	0.00563586	1.16	0.16894
ENSBTAG00000020537	POMC	0.00593952	0.61	0.223041
ENSBTAG00000039847	STARD6	0.00623643	1.93	0.157542
ENSBTAG00000044169	ETV4	0.00679729	1.59	0.0730869
ENSBTAG00000017102	PDE4B	0.00685792	1.24	0.0574193
ENSBTAG00000009507	FAM109B	0.00764573	1.18	0.0810218
ENSBTAG00000038233	SFXN4	0.00764573	1.26	0.274401
ENSBTAG00000012036	GPANK1	0.00772825	2.21	0.130448
ENSBTAG00000001080	SPAG17	0.00828312	1.46	0.143793
ENSBTAG00000031178	SLC9A9	0.00960114	0.66	0.0477965
ENSBTAG00000010370	PKN3	0.0100188	1.15	0.0947418
ENSBTAG00000023955	EZR	0.0101604	1.31	0.0602181
ENSBTAG00000021620	C14orf79	0.0102854	1.19	0.0424008
ENSBTAG00000014400	E2F2	0.0103631	1.13	0.0893605
ENSBTAG00000034368	THRA	0.0103631	1.29	0.155955
ENSBTAG00000008835	CRELD1	0.0108139	1.55	0.0537548
ENSBTAG00000004743		0.0108961	1.16	0.0665515
ENSBTAG00000007896	NAGPA	0.0108961	1.2	0.0475368
ENSBTAG00000016469	TNKS1BP1	0.0108961	1.14	0.0671286
ENSBTAG00000025211		0.0108961	1.21	0.074645
ENSBTAG00000048123	B4GALT2	0.0108961	1.23	0.105879
ENSBTAG00000017054		0.0110261	1.35	0.155523
ENSBTAG00000040333	ZMYND19	0.0110261	1.54	0.0365435
ENSBTAG00000012966	SPOUT1	0.0116803	1.11	0.124288
ENSBTAG00000017808	SCRN3	0.0116803	1.41	0.157254
ENSBTAG00000047545	FUK	0.0120314	0.65	0.0757126
ENSBTAG00000007375	MIF	0.014664	1.23	0.0821615
ENSBTAG00000031746	RUBCNL	0.0156728	1.25	0.139696
ENSBTAG00000005412	CD38	0.0157884	1.46	0.0608096
ENSBTAG00000031216	POMP	0.0159568	1.18	0.14903
ENSBTAG00000010745	THRA	0.0179707	1.5	0.0767514
ENSBTAG00000011770	E2F2	0.0179707	1.23	0.244681
ENSBTAG00000014043	NFKBIL1	0.0179707	1.93	0.0456469
ENSBTAG00000044119	KSR2	0.0187598	1.13	0.156244
ENSBTAG00000047207	MRPL11	0.0187598	1.52	0.0536538
ENSBTAG00000020318	CENPO	0.0188156	1.15	0.0607375
ENSBTAG00000039674	GCLC	0.0190624	1.18	0.168218
ENSBTAG00000032304	DNER	0.0193038	1.57	0.0705045
ENSBTAG00000014024	TMEM101	0.0205335	1.21	0.0727695
ENSBTAG00000000533	NOM1	0.0212609	1.21	0.285077
ENSBTAG00000005533	TNKS1BP1	0.0221222	2.13	0.0463249
ENSBTAG00000020777	ERCC3	0.0234129	1.13	0.0652675
ENSBTAG00000039635	CCDC97	0.0236999	1.19	0.0576212
ENSBTAG00000047299	RAP2B	0.024589	1.16	0.0555293
ENSBTAG00000016751	MYO6	0.0247781	1.16	0.158552
ENSBTAG00000030540	EPB41L4B	0.0247781	1.51	0.0623966
ENSBTAG00000031716	SHMT1	0.0247781	1.18	0.0574481
ENSBTAG00000003763	MYO5C	0.0251033	1.16	0.106572
ENSBTAG00000008636	ARSJ	0.0251033	1.32	0.071298
ENSBTAG00000007851	CDKN1B	0.0254046	1.2	0.123942
ENSBTAG00000025046	FXYD7	0.0254814	1.38	0.0473493
ENSBTAG00000013187	RIMS3	0.0263277	1.13	0.11064
ENSBTAG00000003709	NELFCD	0.0268287	1.33	0.192023
ENSBTAG00000008705	CNTNAP1	0.0268496	0.61	0.0932702
ENSBTAG00000018326	SLC1A1	0.0268496	1.27	0.124793
ENSBTAG00000039890	OSBP2	0.0268496	1.38	0.0755684
ENSBTAG00000003609	CD276	0.027122	1.22	0.12058
ENSBTAG00000010420	FCMR	0.0271559	1.36	0.170382
ENSBTAG00000016251	TRMT2A	0.0271559	0.65	0.0687156
ENSBTAG00000030168	NIPAL4	0.0271559	1.19	0.0755395
ENSBTAG00000021521	BFAR	0.0277051	1.21	0.0516341
ENSBTAG00000015014	CENPO	0.0285186	1.14	0.0596266
ENSBTAG00000006324	ASIC4	0.0286826	1.16	0.0891441
ENSBTAG00000019796	PRSS22	0.0286826	1.26	0.124808
ENSBTAG00000030255	ERCC3	0.0286826	1.37	0.0706055
ENSBTAG00000033289	BFAR	0.0286826	1.2	0.0656282
ENSBTAG00000007776	PITHD1	0.029207	1.18	0.046801
ENSBTAG00000006134	DYNLRB1	0.0293421	1.13	0.0587898
ENSBTAG00000037991	METTL12	0.0294597	1.16	0.179038
ENSBTAG00000012985	FUK	0.0300907	1.58	0.0946841
ENSBTAG00000038652		0.0300907	1.27	0.135368
ENSBTAG00000010347	EZR	0.030276	1.41	0.0644596
ENSBTAG00000007331	PLOD2	0.0310947	1.18	0.224339
ENSBTAG00000013569	ALKBH5	0.032018	0.57	0.132382
ENSBTAG00000006056	HEXIM1	0.0326411	0.72	0.0554861
ENSBTAG00000007319	LYRM2	0.0328564	1.15	0.18077
ENSBTAG00000021912	PPP1R3D	0.0328564	1.57	0.0800551
ENSBTAG00000007740	MIF4GD	0.0344241	1.22	0.101378
ENSBTAG00000010195	PDXP	0.0344241	1.29	0.0942224
ENSBTAG00000026604	ZDHHC12	0.0344241	1.26	0.0787567
ENSBTAG00000037456	LYPD8	0.0344433	1.22	0.0601027
ENSBTAG00000001586	SLC9A9	0.0348395	1.16	0.0870666
ENSBTAG00000012144	ZMYND19	0.0348395	1.24	0.107034
ENSBTAG00000013371	MRGBP	0.0348395	1.3	0.0684559
ENSBTAG00000047991		0.0348395	1.19	0.0440888
ENSBTAG00000002707	IPO4	0.0379568	1.12	0.102229
ENSBTAG00000011879	B4GALT2	0.0379568	1.29	0.0781075
ENSBTAG00000002196	GALNT10	0.0380184	1.21	0.0720193
ENSBTAG00000010835	PRSS33	0.0380184	1.19	0.0501481
ENSBTAG00000015571	GCLC	0.0380184	1.13	0.0628005
ENSBTAG00000016581	AHDC1	0.0387531	1.17	0.0884372
ENSBTAG00000018254	CDKN1B	0.0387531	1.24	0.0788721
ENSBTAG00000018726	RIMS3	0.0387531	1.21	0.294743
ENSBTAG00000018783	CIR1	0.0387531	2.06	0.0387941
ENSBTAG00000020213	NIPAL4	0.0387531	1.1	0.0992141
ENSBTAG00000038620	CCDC97	0.0387531	1.28	0.0515186
ENSBTAG00000001138	UFSP1	0.0395028	1.13	0.0904426
ENSBTAG00000007149	RND3	0.0395028	1.25	0.256367
ENSBTAG00000045989	CDC42EP5	0.039608	1.87	0.107827
ENSBTAG00000024188		0.041663	1.3	0.360097
ENSBTAG00000024182	QDPR	0.0418183	2.4	0.11618
ENSBTAG00000004552	KSR2	0.0433896	1.33	0.0898222
ENSBTAG00000000848	PRELID2	0.0435515	1.24	0.0457479
ENSBTAG00000007666	MAF	0.0453502	1.12	0.149175
ENSBTAG00000047839	P2RY8	0.0457208	1.43	0.0604489
ENSBTAG00000014913	CDC42EP5	0.0458703	1.16	0.061906
ENSBTAG00000012485	SPOUT1	0.0459954	1.16	0.102547
ENSBTAG00000006757	CA11	0.0462375	1.28	0.196351
ENSBTAG00000009513	TGFBI	0.0490718	1.6	0.0940493
ENSBTAG00000044192	MAF	0.0490949	1.25	0.105721
ENSBTAG00000006068	RTL5	0.0492555	1.29	0.0541876
ENSBTAG00000015006	P2RY8	0.0492555	1.14	0.0664938
ENSBTAG00000020419		0.0492555	1.17	0.073967
ENSBTAG00000048211	TSSK2	0.0492555	1.19	0.205873
ENSBTAG00000036373	bta-mir-568	0.0494762	1.63	0.170094

## Sheet: Time
gene	hgnc_symbol	q-value
ENSBTAG00000000037	CWC27	0.00172679
ENSBTAG00000047520		5.23e-08
ENSBTAG00000000064	FEN1	0.0166699
ENSBTAG00000000074	NFIA	0.00598629
ENSBTAG00000000088	ALCAM	0.0477338
ENSBTAG00000000133	CD68	0.0179449
ENSBTAG00000000154	IRF2BP1	0.00412271
ENSBTAG00000000156	LGALSL	0.0213399
ENSBTAG00000000168		0.00182051
ENSBTAG00000000183	TRAT1	0.0108138
ENSBTAG00000000202	SLC25A19	0.0236122
ENSBTAG00000000210	ARHGAP31	0.0353959
ENSBTAG00000000252	POLE3	0.0116008
ENSBTAG00000000256	TLE1	0.00650263
ENSBTAG00000033486	C4orf46	0.0250942
ENSBTAG00000000292	TCIRG1	0.00402796
ENSBTAG00000000296	IMPDH1	0.0335427
ENSBTAG00000000297		0.00710039
ENSBTAG00000000301		0.0127995
ENSBTAG00000000308	ITCH	0.00882494
ENSBTAG00000000321	TBL2	0.0353682
ENSBTAG00000000357	PRAG1	0.00377215
ENSBTAG00000000375	SSRP1	0.0175783
ENSBTAG00000000393	SSPN	0.00459556
ENSBTAG00000000404	NAXE	0.016958
ENSBTAG00000000425		0.0228289
ENSBTAG00000000436	TNFAIP3	0.0219467
ENSBTAG00000000446	ATP11A	0.000203251
ENSBTAG00000000448	BDH1	0.0199541
ENSBTAG00000000451		0.0354827
ENSBTAG00000000454	TMEM106C	0.0204201
ENSBTAG00000000469	PPP2CA	0.0310059
ENSBTAG00000000477	TLR5	0.0089321
ENSBTAG00000000480	IFRD2	0.0126434
ENSBTAG00000000483		0.00899061
ENSBTAG00000000517	ANKRD29	0.0333085
ENSBTAG00000000539	LRRC28	0.0467988
ENSBTAG00000000550	ATP5D	0.0492861
ENSBTAG00000000560		0.00744306
ENSBTAG00000000561	OCLN	0.0160708
ENSBTAG00000000562	TOMM20	0.0394704
ENSBTAG00000000570	RET	0.0221325
ENSBTAG00000000580		0.00772426
ENSBTAG00000000585	LY6G6C	0
ENSBTAG00000000590	POLE	0.00461326
ENSBTAG00000000599	CCNI	0.0379073
ENSBTAG00000000603	JAM2	0.0162423
ENSBTAG00000000606	SYT10	0.0231994
ENSBTAG00000000607	ABCF2	0.0329473
ENSBTAG00000000609		0.0212882
ENSBTAG00000000613	ELAVL1	0.0310023
ENSBTAG00000000622	RPS17	0.011406
ENSBTAG00000000629	MMS22L	0.00886593
ENSBTAG00000000638	CDT1	0.0190511
ENSBTAG00000000641	SKAP1	0.013209
ENSBTAG00000000660	FAM83D	0.00388036
ENSBTAG00000000653	PPP1R16B	0.0176182
ENSBTAG00000000656	NFATC1	0.0138133
ENSBTAG00000018691	RHOU	0.00493902
ENSBTAG00000000671	PARP3	0.00948582
ENSBTAG00000000686	NANP	0.0377566
ENSBTAG00000000711	NDRG1	0.0159891
ENSBTAG00000000713	AGFG2	0.0261826
ENSBTAG00000000715		0.0145567
ENSBTAG00000000737	DMXL2	0.0153762
ENSBTAG00000000746	KAT2B	0.000718952
ENSBTAG00000000753	PIAS4	0.0329284
ENSBTAG00000000759	NENF	0.00818465
ENSBTAG00000000781	HIP1	0.0112789
ENSBTAG00000000812		0.0339916
ENSBTAG00000000818	PLEKHG7	0.0494508
ENSBTAG00000000820		0.000247683
ENSBTAG00000000825	MRPS26	0.0129329
ENSBTAG00000000831	CTNS	0.0212086
ENSBTAG00000000837	PARP1	0.000942371
ENSBTAG00000000856		0.0191042
ENSBTAG00000000885		0.0228289
ENSBTAG00000000917	BMP1	0.0222928
ENSBTAG00000000930		0.00590942
ENSBTAG00000000940	TBCC	0.0261686
ENSBTAG00000000993	N4BP2L1	0.00147551
ENSBTAG00000001002	TCF7	0.00754174
ENSBTAG00000001038	SNRPB	0.00164334
ENSBTAG00000001066		0.015384
ENSBTAG00000001069	TP53	0.00302281
ENSBTAG00000001085	FAM20A	0.0376365
ENSBTAG00000001092	PHOSPHO2	0.0089321
ENSBTAG00000001104	CMTM4	0.000798794
ENSBTAG00000001110	SLC16A5	0.0226155
ENSBTAG00000001112	SMOX	0.0307629
ENSBTAG00000001116	P4HA2	0.0470057
ENSBTAG00000001117	ANKRD50	0.00999494
ENSBTAG00000001141	ADAM17	0.0231403
ENSBTAG00000001143		0.00801004
ENSBTAG00000001174	MRPL15	0.0109887
ENSBTAG00000001179	TEP1	0.021308
ENSBTAG00000001182	42985	0.0144598
ENSBTAG00000001188	ROM1	0.0220827
ENSBTAG00000001212	SSR2	0.00180215
ENSBTAG00000001246	ATP1A1	0.0297001
ENSBTAG00000001262	IRGQ	0.0415193
ENSBTAG00000001273	NLRP3	0.00754219
ENSBTAG00000001288	MAOB	0.0106318
ENSBTAG00000001301	LRRC32	0.00304227
ENSBTAG00000001303	HSPB8	0.0311607
ENSBTAG00000001325	UPB1	0.0308457
ENSBTAG00000035172		0.00896557
ENSBTAG00000001332	MYO1C	0.00575948
ENSBTAG00000001338	CCR3	0.000341865
ENSBTAG00000001346	STRA8	0.0020054
ENSBTAG00000001360		0.0112789
ENSBTAG00000001400	AKT2	0.0190458
ENSBTAG00000001403	PRKCI	0.0178785
ENSBTAG00000001424	MSH6	0.0402182
ENSBTAG00000001432		0.0195499
ENSBTAG00000001444	TNXB	0.0111616
ENSBTAG00000001447	HRH1	0.0122392
ENSBTAG00000001465	P2RY1	0.00838926
ENSBTAG00000001468	SAMD4A	0.000192586
ENSBTAG00000001471	POC1A	0.00412271
ENSBTAG00000001478	DESI2	0.0265
ENSBTAG00000001489	TUBA1A	0.00346151
ENSBTAG00000001500	FIGNL1	0.0253799
ENSBTAG00000001511	BCL6	0.00199412
ENSBTAG00000001512	ZFP64	0.0209263
ENSBTAG00000001527	TMEM213	0.0185212
ENSBTAG00000001538		0.00443988
ENSBTAG00000001592	INSIG1	0.0329473
ENSBTAG00000001597	PITPNM2	0.0218985
ENSBTAG00000001609	MAP2K6	0.0421268
ENSBTAG00000001614	ZNF174	0.0219
ENSBTAG00000001615	RUNDC3A	0.011335
ENSBTAG00000001626	CTPS1	0.0351655
ENSBTAG00000001631	KIFC1	0.00499304
ENSBTAG00000001635	CUTA	0.00508893
ENSBTAG00000001648		0.0283277
ENSBTAG00000001660	SPTY2D1	0.0406165
ENSBTAG00000001662	EHD3	0.035494
ENSBTAG00000001663	PDF	0.00025154
ENSBTAG00000001666	NIP7	0.0454337
ENSBTAG00000001698	CHTF8	0.0229505
ENSBTAG00000001710	CMTM8	0.000337604
ENSBTAG00000001717	AURKB	0.0107931
ENSBTAG00000001777		0.00393058
ENSBTAG00000001794	RPL36	0.0165789
ENSBTAG00000001801	SYT4	0.00269243
ENSBTAG00000001822	SNX10	0.0116419
ENSBTAG00000001824	SLC2A6	0.0013263
ENSBTAG00000001829	SLC17A9	0.0263529
ENSBTAG00000001844	MOGS	0.00660687
ENSBTAG00000001848	KATNB1	0.0426212
ENSBTAG00000001882	CD79A	0.000746629
ENSBTAG00000001928	PDIA6	0.0159635
ENSBTAG00000001938	CKS2	0.0497717
ENSBTAG00000001961	MAP1B	0.0161248
ENSBTAG00000001962	MRPS27	0.0287953
ENSBTAG00000001988	EIF3D	0.0468428
ENSBTAG00000002006	THBS1	0.0240236
ENSBTAG00000002025	AMIGO2	0.0236693
ENSBTAG00000002026		0.0204357
ENSBTAG00000002027	FAM167B	0.0150505
ENSBTAG00000002038	RPL14	0.0191042
ENSBTAG00000002039	FRMD8	0.0162423
ENSBTAG00000002041	SASH3	0.00564635
ENSBTAG00000002052	PLOD1	0.0138714
ENSBTAG00000002060		0.00685423
ENSBTAG00000002072	ERCC2	0.0221325
ENSBTAG00000002083	AUTS2	0.00387373
ENSBTAG00000002095	MEN1	0.0151317
ENSBTAG00000002100	GZMM	0.00185778
ENSBTAG00000002108	YWHAQ	0.000313602
ENSBTAG00000002116	ZCCHC3	0.0376208
ENSBTAG00000002121	CDK2AP2	0.000127988
ENSBTAG00000002122	FAM109A	0.0398858
ENSBTAG00000002125	GNAL	0.00694834
ENSBTAG00000006743	RBBP8	0.00437989
ENSBTAG00000018643	PRC1	0.0047865
ENSBTAG00000002169		0.0146606
ENSBTAG00000002171	FAM135A	0.00340121
ENSBTAG00000002209	JPT2	0.0235624
ENSBTAG00000002224	UHRF1	0.0243462
ENSBTAG00000002277	MLLT1	0.0395028
ENSBTAG00000002292	SMARCA1	0.0361283
ENSBTAG00000002296	TMEM173	0.0362478
ENSBTAG00000002299	SEL1L3	0.00469786
ENSBTAG00000002331	DLGAP5	0.0390241
ENSBTAG00000002340	STEAP4	0.0476429
ENSBTAG00000002341	ETS1	0.0325459
ENSBTAG00000002344	ORAI3	0.00568249
ENSBTAG00000002356	RBM47	0.00282274
ENSBTAG00000002361	TMCC2	0.0193899
ENSBTAG00000002363	SESN2	0.0461537
ENSBTAG00000002374	ARMC5	0.0243739
ENSBTAG00000002376	PPIL1	0.013964
ENSBTAG00000002378	NUCB1	0.0202322
ENSBTAG00000002402	IGF2R	0.0414323
ENSBTAG00000002411	CTNND1	0.000125084
ENSBTAG00000002413	MCAT	0.039573
ENSBTAG00000002415	TSPAN3	0.0426212
ENSBTAG00000000042	PYCR1	0.00661654
ENSBTAG00000002428	PPA2	0.00685457
ENSBTAG00000002431	TRIM24	0.028403
ENSBTAG00000002435	PTPRE	0.0244707
ENSBTAG00000023814	ECT2	0.000204046
ENSBTAG00000002455	KLHL8	0.00433881
ENSBTAG00000002463	NDUFB5	0.0129753
ENSBTAG00000002468	RPS28	0.0122108
ENSBTAG00000002480	NUDT1	0.0497078
ENSBTAG00000002495	BRD4	0.020586
ENSBTAG00000002501	CUEDC2	0.0132468
ENSBTAG00000002525		0.0295296
ENSBTAG00000002526	BDH2	0.0348813
ENSBTAG00000002555	PDZK1IP1	0.0481054
ENSBTAG00000002579	FBL	0.0116485
ENSBTAG00000005183	MYH14	0.000118343
ENSBTAG00000002591	GLTP	0.00522963
ENSBTAG00000002610	FKBP3	0.0101988
ENSBTAG00000002612		0.0335776
ENSBTAG00000002613	MIS18BP1	0.027315
ENSBTAG00000002615	LONRF3	0.0179962
ENSBTAG00000002633		0.0448031
ENSBTAG00000002648	RPS18	0.00497708
ENSBTAG00000002655		0.0267096
ENSBTAG00000002669	RASSF4	0.0143303
ENSBTAG00000002676	SAE1	0.0182655
ENSBTAG00000002678	MED18	0.0315807
ENSBTAG00000002697	KCTD10	0.0131676
ENSBTAG00000002702	TSPAN32	0.0251666
ENSBTAG00000002705	REC8	0.0387083
ENSBTAG00000022293	METTL12	5.71e-05
ENSBTAG00000002730	ELP3	0.0166699
ENSBTAG00000002736	DNMT1	0.00395158
ENSBTAG00000002737	WFIKKN1	0.0322321
ENSBTAG00000002742	MSH2	0.0423613
ENSBTAG00000002743	OSGEP	0.037359
ENSBTAG00000002745	APEX1	0.0472428
ENSBTAG00000002747	ABCA5	0.0361564
ENSBTAG00000002756		0.0201369
ENSBTAG00000002767	GNB4	0.0182581
ENSBTAG00000002770	TCN2	0.0192615
ENSBTAG00000002778	SF3B2	0.0202322
ENSBTAG00000002783	PCYOX1	0.0498217
ENSBTAG00000002820	RBBP7	0.0492962
ENSBTAG00000002827	ACAT2	0.0126193
ENSBTAG00000002829	TCP1	0.042403
ENSBTAG00000002845	CDH10	0.00700719
ENSBTAG00000002866	RPIA	0.0263672
ENSBTAG00000002871	COPS6	0.0485956
ENSBTAG00000002900		0.0174233
ENSBTAG00000002929	IRF4	0.0110846
ENSBTAG00000002941	FES	0.0332258
ENSBTAG00000002977	ECE1	0.01466
ENSBTAG00000002981	PIMREG	0.0136461
ENSBTAG00000003002	WDR75	0.0358926
ENSBTAG00000003012	TRAF1	0.00909086
ENSBTAG00000003016	PTPN7	0.00666758
ENSBTAG00000003034	GATAD2A	0.0363201
ENSBTAG00000003063	SYNJ1	0.00157443
ENSBTAG00000003074	SLC16A6	0.000725891
ENSBTAG00000009714	ARHGAP33	0.000886603
ENSBTAG00000003086	RPLP2	0.00202505
ENSBTAG00000003102	GCC1	0.0236646
ENSBTAG00000003147	JAK1	0.0323091
ENSBTAG00000003162	CRYZ	0.025793
ENSBTAG00000003185	ASAP1	0.0371595
ENSBTAG00000003196	PAPSS2	0.00367451
ENSBTAG00000003199	SLC35C1	0.0348813
ENSBTAG00000003205		0.025439
ENSBTAG00000003222	ASNS	0.0309702
ENSBTAG00000003228		0.00321049
ENSBTAG00000003229		0.0116008
ENSBTAG00000003232	RAB29	0.0464744
ENSBTAG00000003235	DHDDS	0.00417429
ENSBTAG00000003255	CD4	0.00729509
ENSBTAG00000003268	PELO	0.0350357
ENSBTAG00000003276	PRKCH	0.0240084
ENSBTAG00000003294	MRPL43	0.0425278
ENSBTAG00000003307	IMMT	0.0266859
ENSBTAG00000003315	MRPL57	7.11e-05
ENSBTAG00000003322	TTLL7	0.0199541
ENSBTAG00000003326	NAIP	0.0146445
ENSBTAG00000003334	ADAP2	0.00274734
ENSBTAG00000012861	KIF4A	0.000955211
ENSBTAG00000003366	DDX58	0.0198137
ENSBTAG00000003390	SF3A1	0.0427875
ENSBTAG00000003396	MAFB	0.0265341
ENSBTAG00000003397	CTBP2	0.0243435
ENSBTAG00000003407	SF3B6	0.0234438
ENSBTAG00000003408		0.027315
ENSBTAG00000003410	EFL1	0.0118931
ENSBTAG00000003417	PHKG2	0.0370923
ENSBTAG00000003434	CERS4	0.00201652
ENSBTAG00000003449	KCP	0.0029355
ENSBTAG00000003454	RGS20	7.17e-06
ENSBTAG00000003490	ELMO1	0.000262246
ENSBTAG00000003491	SLC25A23	0.000574124
ENSBTAG00000003496	AIG1	0.0208653
ENSBTAG00000003497		0.0100228
ENSBTAG00000003514	HSF4	0.00412886
ENSBTAG00000025257	CCL4	0.0250092
ENSBTAG00000003544	S1PR5	0.0423096
ENSBTAG00000003553	ZFP36L2	0.00715578
ENSBTAG00000003556	ZFYVE21	0.0109887
ENSBTAG00000003560		0.000538265
ENSBTAG00000003569	DZIP1	0.027315
ENSBTAG00000003579	FBXW4	0.0229076
ENSBTAG00000003635	SLC35C2	0.00389454
ENSBTAG00000003636	LIPA	0.0458196
ENSBTAG00000003642	PRDX1	0.025439
ENSBTAG00000003675	ADGRL1	0.0452536
ENSBTAG00000003682	DNAJB13	0.0381373
ENSBTAG00000003693	SUN2	0.0127995
ENSBTAG00000003707		0.0267329
ENSBTAG00000003727	SH3KBP1	0.0421332
ENSBTAG00000005128	MYO5C	0.0231453
ENSBTAG00000003794	GNAO1	0.0322087
ENSBTAG00000003806	ECM1	0.0313745
ENSBTAG00000003807	CNOT9	0.0247941
ENSBTAG00000003846	RPL37A	0.0254446
ENSBTAG00000003848	ATRN	0.00816181
ENSBTAG00000003857	SUSD6	0.0313613
ENSBTAG00000003865	CASR	0.0132468
ENSBTAG00000003866	PPP1R8	0.028383
ENSBTAG00000003867		0.0322128
ENSBTAG00000003923	GPBAR1	0.0213399
ENSBTAG00000003928	ATG16L1	0.0116875
ENSBTAG00000003937	RPS13	0.0155858
ENSBTAG00000035013		0.00412271
ENSBTAG00000003959	ARHGAP24	0.000606804
ENSBTAG00000003961	SNX20	0.0296391
ENSBTAG00000003986	CXXC5	0.0115801
ENSBTAG00000003990	ITPRIP	0.0183071
ENSBTAG00000004009	PMM1	0.0380735
ENSBTAG00000004085	ASF1B	1.49e-06
ENSBTAG00000004037	JUN	0.00417429
ENSBTAG00000004059	SOAT1	0.00136297
ENSBTAG00000004066	PARP8	0.0271736
ENSBTAG00000004093	TUBB2B	0.00491297
ENSBTAG00000004106	PRKRIP1	0.0237911
ENSBTAG00000004111	LRRC45	0.00499304
ENSBTAG00000004118	ALAS1	0.042278
ENSBTAG00000004139	BACH1	0.00537072
ENSBTAG00000004161	UBE2D3	0.0129634
ENSBTAG00000004170		0.0165709
ENSBTAG00000004189	MLXIP	0.00499304
ENSBTAG00000004194	RALGDS	0.030271
ENSBTAG00000004211	TNFRSF1A	0.00673053
ENSBTAG00000004224	C19orf38	0.0195883
ENSBTAG00000004256		0.0182494
ENSBTAG00000004258		0.00231033
ENSBTAG00000004268	TRAPPC5	0.0195532
ENSBTAG00000004290	DDX28	0.00879059
ENSBTAG00000004310		0.00827691
ENSBTAG00000004315	HDLBP	0.0133385
ENSBTAG00000004337	PDE1B	0.00346555
ENSBTAG00000004367	COQ10A	0.0220509
ENSBTAG00000004368	NFATC3	0.0430176
ENSBTAG00000004371	CS	0.0265341
ENSBTAG00000004403	CD320	0.00362655
ENSBTAG00000004409	IVD	0.0494508
ENSBTAG00000004422	ALG14	0.0362478
ENSBTAG00000004427	OSBPL8	0.0110846
ENSBTAG00000004428	H2AFZ	0.0287883
ENSBTAG00000004436		0.0296673
ENSBTAG00000004448	CKAP5	0.0284521
ENSBTAG00000004463	KDELR1	0.00276215
ENSBTAG00000004464	C17orf53	0.000313602
ENSBTAG00000004472	DYNLT1	9.73e-09
ENSBTAG00000004494	B4GALNT1	0.0266725
ENSBTAG00000004499	RGS3	0.0332258
ENSBTAG00000004511	VAV2	0.00818139
ENSBTAG00000015875	FOXM1	0.000837273
ENSBTAG00000004541	LPAR5	0.0172283
ENSBTAG00000004542	FAM78A	0.0391917
ENSBTAG00000004547	OLR1	0.000718952
ENSBTAG00000004558	C15orf48	0.00661654
ENSBTAG00000004565		0.00673053
ENSBTAG00000004587	DUSP6	0.0322594
ENSBTAG00000004588	KCNN4	0.00903396
ENSBTAG00000004603	PHC2	0.025139
ENSBTAG00000004604	CCDC124	0.0316868
ENSBTAG00000004625	PYGB	0.0188675
ENSBTAG00000004639	HARBI1	0.0302301
ENSBTAG00000004651		0.00294937
ENSBTAG00000004654	PWP1	0.00243155
ENSBTAG00000004680	SLC13A5	6.03e-05
ENSBTAG00000004688	DHCR24	0.0393663
ENSBTAG00000004706	SUV39H1	0.0333085
ENSBTAG00000004723	TEX2	0.0427358
ENSBTAG00000004768	RAI1	0.0220629
ENSBTAG00000004782	PTPRCAP	0.00060207
ENSBTAG00000004787	METRNL	0.0343996
ENSBTAG00000004817		0.0197409
ENSBTAG00000004826	ACP5	0.0157883
ENSBTAG00000004855	PRDX6	0.0125454
ENSBTAG00000004861	EIF3F	0.00234848
ENSBTAG00000004875	NAT15	0.0143303
ENSBTAG00000004891	OXNAD1	0.0403447
ENSBTAG00000004894		0.00768811
ENSBTAG00000004899	ABLIM1	0.0424118
ENSBTAG00000004915		0.049039
ENSBTAG00000009774	MOBP	0.0224458
ENSBTAG00000004937	SEC61A1	0.00555029
ENSBTAG00000004943	CCNA2	0.0176182
ENSBTAG00000004962	BCORL1	0.00882712
ENSBTAG00000004971	GRAMD1C	0.0485956
ENSBTAG00000004976	CDCA7L	0.0127995
ENSBTAG00000004993	NXT1	0.0165182
ENSBTAG00000004996	FAM206A	0.0165392
ENSBTAG00000004999	KIAA1551	0.01466
ENSBTAG00000005007		0.0197185
ENSBTAG00000005008	WSB1	0.0192388
ENSBTAG00000005018	NFAM1	0.0429103
ENSBTAG00000005038	ZBTB42	0.0318739
ENSBTAG00000005067	UBTF	0.0333726
ENSBTAG00000005086	RPRD1B	0.00598367
ENSBTAG00000000770	PGM2L1	0.00176669
ENSBTAG00000005100	TMEM30A	0.0304353
ENSBTAG00000005105	PAFAH2	0.028383
ENSBTAG00000005110	CADPS2	0.00903396
ENSBTAG00000005115	SLC31A2	0.00501135
ENSBTAG00000005116	FKBP15	0.0406865
ENSBTAG00000005138	BCL9L	0.0139631
ENSBTAG00000005145	PEAK1	0.000220497
ENSBTAG00000005150	HMGB3	0.0269342
ENSBTAG00000005161	ATP8B2	0.0462507
ENSBTAG00000005163		0.0113999
ENSBTAG00000005164	GZMK	9.97e-05
ENSBTAG00000005180	RBMS1	0.0429103
ENSBTAG00000005186	DBNDD2	0.00598629
ENSBTAG00000005191		0.0428265
ENSBTAG00000005193	CRTAM	0.0306917
ENSBTAG00000005211		0.0102985
ENSBTAG00000005215	IL10RA	0.0220629
ENSBTAG00000005218	PDE3B	0.0146206
ENSBTAG00000005221	WNK1	0.0379073
ENSBTAG00000005231		0.0494439
ENSBTAG00000005239		0.0397586
ENSBTAG00000005278	WEE1	0.00849243
ENSBTAG00000005289	CHERP	0.0164089
ENSBTAG00000005296		0.0168967
ENSBTAG00000005300	TMEM51	0.00665813
ENSBTAG00000005304	SRM	0.0208897
ENSBTAG00000005312		0.00770352
ENSBTAG00000005349		0.00610921
ENSBTAG00000005379	SLC41A1	0.042278
ENSBTAG00000005380	MOCS2	0.0264349
ENSBTAG00000005385	POP5	0.0193899
ENSBTAG00000005395		0.00112958
ENSBTAG00000005414		0.0190511
ENSBTAG00000022520	BRCA1	0.0163134
ENSBTAG00000005444	UGGT1	0.0239167
ENSBTAG00000005458	TBC1D24	0.0133423
ENSBTAG00000005482		0.0196205
ENSBTAG00000005498	SQLE	0.0247435
ENSBTAG00000005534		0.00332262
ENSBTAG00000005573	SCAND1	0.00202505
ENSBTAG00000005577	RNASEH2C	0.00351633
ENSBTAG00000005592	MCOLN1	0.00442956
ENSBTAG00000045966	GPRIN3	0.00012746
ENSBTAG00000005620	RPS3	0.0332615
ENSBTAG00000005628	CD52	0.000192586
ENSBTAG00000005629	CRYBG2	0.0164089
ENSBTAG00000005647	GPR132	0.00617628
ENSBTAG00000005650	SKAP2	0.0183017
ENSBTAG00000005666	LRRC20	0.00210725
ENSBTAG00000005674	NEU1	0.00704807
ENSBTAG00000005676	EHMT2	0.00882712
ENSBTAG00000005681	ME1	0.0145981
ENSBTAG00000005688	MRPS2	0.00243775
ENSBTAG00000005694	TMED10	0.00650263
ENSBTAG00000005714	ACTC1	0.00317728
ENSBTAG00000005725	IDO2	0.0484989
ENSBTAG00000005734		0.0103931
ENSBTAG00000005735	ATP5G2	0.0494201
ENSBTAG00000005766	IL4I1	0.0321516
ENSBTAG00000005773	PGM2	0.00948582
ENSBTAG00000005787	IFT57	0.000933322
ENSBTAG00000005807	MICU1	0.027721
ENSBTAG00000005828	MERTK	0.000648789
ENSBTAG00000005835		0.0215071
ENSBTAG00000005841		0.0102985
ENSBTAG00000005845	MPI	0.00288688
ENSBTAG00000005850	DLK2	0.0477783
ENSBTAG00000005882	ZNF333	0.00328616
ENSBTAG00000005884	WDR31	0.0182655
ENSBTAG00000005895		0.00148399
ENSBTAG00000005903	LRP5	0.0430176
ENSBTAG00000005904	RBBP4	0.0306917
ENSBTAG00000005934	TTYH3	0.00447205
ENSBTAG00000005958	PTK2B	0.00461326
ENSBTAG00000005979	HELLS	0.0391571
ENSBTAG00000005989	LAP3	0.0201392
ENSBTAG00000005990	S1PR1	0.019744
ENSBTAG00000006019	FAM178B	0.0333085
ENSBTAG00000006021	CEP250	0.0428133
ENSBTAG00000006034		0.0469773
ENSBTAG00000006039	ARHGDIB	0.000341865
ENSBTAG00000006045	P4HB	0.0369204
ENSBTAG00000006046		0.00555029
ENSBTAG00000006050	BOLA1	0.00412271
ENSBTAG00000006052	PLCD3	0.0421268
ENSBTAG00000006065	PCNA	0.00541361
ENSBTAG00000006069	CAPS	0.0360867
ENSBTAG00000006072	LRRC59	0.00894665
ENSBTAG00000006075	SUCLG1	0.00616544
ENSBTAG00000006085	DDOST	0.000579808
ENSBTAG00000006104	SNU13	0.00147551
ENSBTAG00000006108	MMP11	0.0356438
ENSBTAG00000006126	GTF3C1	0.018063
ENSBTAG00000006132	DENND3	0.0465955
ENSBTAG00000006138	SEMA3C	0.0237162
ENSBTAG00000006157	HS6ST1	0.0313613
ENSBTAG00000006165	PRDX4	0.00929929
ENSBTAG00000006175	KDM5B	0.0251666
ENSBTAG00000006177	ZDHHC20	0.0167049
ENSBTAG00000006189	ACTG1	0.000309935
ENSBTAG00000006212	GTF2IRD1	0.0413743
ENSBTAG00000006221	ADGRG3	0.00772426
ENSBTAG00000006273	SULT4A1	0.0422165
ENSBTAG00000006282	POU2AF1	0.00527525
ENSBTAG00000006322		0.0200029
ENSBTAG00000006346		2.65e-05
ENSBTAG00000006353	TXNL4B	0.0183848
ENSBTAG00000006354		0.0233842
ENSBTAG00000006392	TTC7B	0.0092327
ENSBTAG00000003079	TIGD3	0.0116875
ENSBTAG00000006404	CENPT	0.0430375
ENSBTAG00000006411	THAP11	0.00685423
ENSBTAG00000006414	NUTF2	0.0129797
ENSBTAG00000006422	TRIM28	0.0224458
ENSBTAG00000006434	SYNPO2	0.0197185
ENSBTAG00000006447	ACSM3	0.0252862
ENSBTAG00000006452	CD3D	0.0427681
ENSBTAG00000006474	EPCAM	0.026603
ENSBTAG00000006485	TREML1	0.0252534
ENSBTAG00000006500	RBM15B	0.00544682
ENSBTAG00000006511	MTF1	0.00472985
ENSBTAG00000009035	CENPE	0.000798794
ENSBTAG00000006539		0.00177856
ENSBTAG00000006543		0.00922969
ENSBTAG00000006550	GABARAPL2	0.00231033
ENSBTAG00000002418	TICRR	0.000831747
ENSBTAG00000006552	LAMP3	0.0151062
ENSBTAG00000006568		0.0182494
ENSBTAG00000006572	CARD9	0.0115298
ENSBTAG00000006606	RFLNB	0.0432081
ENSBTAG00000006608	GGT5	0.00351633
ENSBTAG00000006612	SCAF1	0.0178504
ENSBTAG00000006642	PRKACA	0.0136461
ENSBTAG00000006646	PRMT1	0.00025154
ENSBTAG00000006656		0.037359
ENSBTAG00000006662		0.0406165
ENSBTAG00000006678	GATAD2B	0.00203603
ENSBTAG00000006685	IL10	0.0485956
ENSBTAG00000006729	ARID5B	0.027561
ENSBTAG00000020715	PIK3C2G	0.0271811
ENSBTAG00000004526		0.000879315
ENSBTAG00000006752	PFKFB4	0.0132965
ENSBTAG00000002580	CA11	0.00425659
ENSBTAG00000006775	SLC12A7	0.00650263
ENSBTAG00000006801	TMEM106A	0.0217448
ENSBTAG00000006813		0.00290737
ENSBTAG00000006832	SLC5A6	0.0313229
ENSBTAG00000006835	MCAM	0.0105501
ENSBTAG00000006838	AIFM1	0.0182655
ENSBTAG00000006844	LEF1	0.0297001
ENSBTAG00000006859		0.0494925
ENSBTAG00000006921	ABCA6	0.0340519
ENSBTAG00000006951	LMO2	0.0492143
ENSBTAG00000006966	NRM	0.00195948
ENSBTAG00000006969	TUBB	0.0155832
ENSBTAG00000006995	SPTBN1	0.00510191
ENSBTAG00000007013	TOM1L1	0.0136461
ENSBTAG00000007016	CNPY4	0.0263529
ENSBTAG00000007024		0.0342274
ENSBTAG00000007080	PREB	0.00412886
ENSBTAG00000007083	SPATA32	0.0413169
ENSBTAG00000007103	ITGAL	0.0306089
ENSBTAG00000007106		0.0419392
ENSBTAG00000007111	STEAP3	0.00201652
ENSBTAG00000007118	SMURF1	0.0358926
ENSBTAG00000007121	TK1	0.0153887
ENSBTAG00000007123	ENSA	0.025139
ENSBTAG00000007137	RFC5	0.0053296
ENSBTAG00000007142	CPPED1	0.0126644
ENSBTAG00000007147	CUEDC1	0.000409288
ENSBTAG00000007153	C1QA	0.0467067
ENSBTAG00000007156	AGAP2	0.00600941
ENSBTAG00000007160		0.0135353
ENSBTAG00000007163	SLC44A1	0.0315807
ENSBTAG00000007172	GOT2	0.0127995
ENSBTAG00000007173	PDGFRA	0.0434246
ENSBTAG00000007176	GDPD1	0.0107903
ENSBTAG00000007184	NUDT7	0.0172472
ENSBTAG00000007201	TMEM242	0.0461854
ENSBTAG00000007203	STT3A	0.00921143
ENSBTAG00000007206	STRIP2	0.000891331
ENSBTAG00000007213		0.00307912
ENSBTAG00000007214		0.0186099
ENSBTAG00000007215		0.00884944
ENSBTAG00000007253	TSPAN33	0.0220023
ENSBTAG00000007259	ELFN2	0.0251666
ENSBTAG00000007275	TREM2	0.0381487
ENSBTAG00000007280		0.00508865
ENSBTAG00000007296		0.0130477
ENSBTAG00000007299	SF3A3	0.0389046
ENSBTAG00000046468	PLOD2	0.0228289
ENSBTAG00000007336	HCST	0.00518814
ENSBTAG00000007338	TYROBP	0.0151062
ENSBTAG00000007367	AIMP2	0.0113538
ENSBTAG00000007378	CLIP4	0.0471872
ENSBTAG00000007390	VAT1	0.0225301
ENSBTAG00000007398	MRPS24	0.0112789
ENSBTAG00000007449	HS3ST1	0.0381373
ENSBTAG00000007454		0.00112958
ENSBTAG00000007455	DNASE1L1	0.0292846
ENSBTAG00000007470	TRIM58	0.00148399
ENSBTAG00000007474	EIF3B	0.0181456
ENSBTAG00000007482		0.0355461
ENSBTAG00000013100	SPAG5	0.00147551
ENSBTAG00000007489	NCOA3	0.0251666
ENSBTAG00000007520	MAPRE2	0.0333969
ENSBTAG00000007534	GGH	0.0329984
ENSBTAG00000007546		0.0138664
ENSBTAG00000007578	SHTN1	0.0326138
ENSBTAG00000007622	CTSD	0.0321516
ENSBTAG00000007623	CPTP	0.00782488
ENSBTAG00000007626	IL2RG	0.01466
ENSBTAG00000007648	NET1	0.00585388
ENSBTAG00000007654	CHST7	0.0168777
ENSBTAG00000007660	ZNF414	0.0442381
ENSBTAG00000007662	HSPA5	0.0155861
ENSBTAG00000007675	NPHP1	0.00331402
ENSBTAG00000007692		0.0436789
ENSBTAG00000007714	ZNF235	0.0300281
ENSBTAG00000007722	MOCS3	0.0459564
ENSBTAG00000007737	UBA52	0.00102179
ENSBTAG00000007739	C19orf60	0.00948582
ENSBTAG00000007749	TONSL	0.0455621
ENSBTAG00000007778	TRPM3	0.0216195
ENSBTAG00000007783	MYBL2	0.0387083
ENSBTAG00000007785	PKD2L2	0.00147223
ENSBTAG00000007786	FBXL14	0.0379885
ENSBTAG00000007793	SERTAD2	0.0272005
ENSBTAG00000007797		0.0396679
ENSBTAG00000020466		0.0338062
ENSBTAG00000007804	RILPL2	4.81e-06
ENSBTAG00000007829	CSAD	0.0472428
ENSBTAG00000007844	CETN2	0.0237911
ENSBTAG00000004029		0.0186337
ENSBTAG00000007865	GNPDA1	0.0133385
ENSBTAG00000007883		0.0142238
ENSBTAG00000007884	SREBF1	0.00185088
ENSBTAG00000007893	SCPEP1	0.0471656
ENSBTAG00000007909	NOTCH2	0.0328365
ENSBTAG00000007922	RNF24	0.0322346
ENSBTAG00000007930	NCOA6	0.0377566
ENSBTAG00000007952	MVP	0.0144598
ENSBTAG00000007986	NSD2	0.0322594
ENSBTAG00000007988	STX2	0.00659619
ENSBTAG00000007993	CORO1C	0.0424885
ENSBTAG00000008021		0.00153118
ENSBTAG00000008022	PTGFRN	0.0157614
ENSBTAG00000008024	UCHL3	0.000746617
ENSBTAG00000008074	C1QTNF6	0.000311221
ENSBTAG00000008076	SLC35B2	0.021737
ENSBTAG00000008083	SEL1L	0.0457326
ENSBTAG00000008088	KIF18B	0.00412271
ENSBTAG00000008092	RAB37	0.0166699
ENSBTAG00000008109	TMEM97	0.0492962
ENSBTAG00000008116	POLDIP2	0.0146572
ENSBTAG00000008153	CAMSAP2	0.0257154
ENSBTAG00000008154	LIMD2	0.000142992
ENSBTAG00000008165	ITGA2B	0.0414323
ENSBTAG00000008170	POLA1	0.019331
ENSBTAG00000008172	EGLN3	0.000135674
ENSBTAG00000008181	CHAF1A	0.0104505
ENSBTAG00000008191	SLC39A7	0.00948582
ENSBTAG00000008202	PRKCSH	0.00817903
ENSBTAG00000008203	SELENOW	0.0199541
ENSBTAG00000008213	ATMIN	0.0335776
ENSBTAG00000008223	NLRC4	0.0239167
ENSBTAG00000008224	PAIP2	0.0460985
ENSBTAG00000019824		0.0240084
ENSBTAG00000008259	ACOD1	0.000203021
ENSBTAG00000008287	YLPM1	0.0283277
ENSBTAG00000008289	ZBTB4	0.0423096
ENSBTAG00000008313	KLF15	0.00527525
ENSBTAG00000008327	CD300LB	0.0333085
ENSBTAG00000008348	NOL4L	0.00283659
ENSBTAG00000008353	CDKN1A	0.025793
ENSBTAG00000008359		0.0327093
ENSBTAG00000008367	LIX1L	0.0371595
ENSBTAG00000008409	MYC	0.026603
ENSBTAG00000008412		0.00247359
ENSBTAG00000008416	ABHD5	0.0382946
ENSBTAG00000008431	MOGAT1	0.0451009
ENSBTAG00000008436	CDC25B	0.0219467
ENSBTAG00000008462	FAM43A	0.00884944
ENSBTAG00000008465	ACCS	0.0342628
ENSBTAG00000008485	TCEAL1	0.0431986
ENSBTAG00000008493	AQP3	0.0424797
ENSBTAG00000008498	ALYREF	0.014379
ENSBTAG00000008507	SPHK1	0.0239167
ENSBTAG00000008517		0.00616993
ENSBTAG00000008520	NFIC	0.000313371
ENSBTAG00000008528	SLC25A1	0.00283328
ENSBTAG00000008535	SOCS7	0.0143303
ENSBTAG00000008545	ATF3	0.0355257
ENSBTAG00000008555	P2RY10	0.00147551
ENSBTAG00000008578	LSM4	0.00666758
ENSBTAG00000008597	SLC45A4	0.012558
ENSBTAG00000008607	ARID3A	0.0143303
ENSBTAG00000008609	2017-09-08	0.0206427
ENSBTAG00000008631	CORO1A	0.00399482
ENSBTAG00000008634	WBP2	0.0335683
ENSBTAG00000008635		0.0345552
ENSBTAG00000017102	PDE4B	0.0134132
ENSBTAG00000008642		0.0347861
ENSBTAG00000008646		0.0322952
ENSBTAG00000008674		0.0209428
ENSBTAG00000008690		0.0323091
ENSBTAG00000008703	EIF2AK2	0.02836
ENSBTAG00000008707	SULT6B1	0.0251666
ENSBTAG00000008717	SERPINE2	0.00210107
ENSBTAG00000008728	MKL2	0.0439912
ENSBTAG00000038233	SFXN4	0.0206427
ENSBTAG00000008733	MAGED1	0.00244665
ENSBTAG00000008758	KIF20A	0.0254446
ENSBTAG00000008766	SLC9A1	0.00704364
ENSBTAG00000008802	GID4	0.0142291
ENSBTAG00000008826	RBBP9	0.00666758
ENSBTAG00000008828		0.00119554
ENSBTAG00000008833	APOM	0.00708052
ENSBTAG00000008839	AMER1	0.0128307
ENSBTAG00000008844	EXTL3	0.0239167
ENSBTAG00000008852	SIGLEC10	0.00976408
ENSBTAG00000008877	APBA1	0.0423613
ENSBTAG00000008884	MAPRE3	0.0214882
ENSBTAG00000008916	CYFIP2	0.0427875
ENSBTAG00000008921	NEXN	0.00514313
ENSBTAG00000008934	ESPL1	0.0104713
ENSBTAG00000008945	SDSL	0.00598629
ENSBTAG00000008956	CD8B	0.0105138
ENSBTAG00000008973	ASB6	0.0251666
ENSBTAG00000008985	PCBP1	0.0116008
ENSBTAG00000009013		0.0047865
ENSBTAG00000009024	KCND1	0.0265
ENSBTAG00000009026	PACS1	0.0116008
ENSBTAG00000008216	RRM2	0.00564635
ENSBTAG00000009080	ITGB6	0.00188724
ENSBTAG00000009084	ATG3	0.0415599
ENSBTAG00000009110		0.00720583
ENSBTAG00000009111		0.0195666
ENSBTAG00000009127	TSPYL4	0.0307148
ENSBTAG00000009156	CAMK2N1	0.000545395
ENSBTAG00000009159	PLXNA1	0.035494
ENSBTAG00000009183	SHISA5	0.0378497
ENSBTAG00000009206	FOXS1	0.0133423
ENSBTAG00000009208	TCTN1	0.00921926
ENSBTAG00000009211	UBE2S	0.00818465
ENSBTAG00000009228	SRP68	0.00985022
ENSBTAG00000009236	DAGLB	0.0238838
ENSBTAG00000009256	ITGA4	0.010301
ENSBTAG00000009288	TBC1D25	0.0277875
ENSBTAG00000009315	CDON	0.0460985
ENSBTAG00000009351	ATXN10	0.0263094
ENSBTAG00000009366	ARF5	0.0130557
ENSBTAG00000009383	KIF11	0.0262518
ENSBTAG00000009430	MYRIP	0.000917122
ENSBTAG00000009446	USP10	0.0329801
ENSBTAG00000009455	IL12RB2	0.0390241
ENSBTAG00000009470	CLIC4	0.0222547
ENSBTAG00000009475	PLXDC2	0.01789
ENSBTAG00000009500	KDM1A	0.0239167
ENSBTAG00000009502	LUZP1	0.0287953
ENSBTAG00000009506	NAGA	0.0254446
ENSBTAG00000009543	ESYT1	0.0106531
ENSBTAG00000024726	HJURP	0.00137431
ENSBTAG00000009575	TBC1D32	0.0133423
ENSBTAG00000009580		0.0226575
ENSBTAG00000009586	CDC25A	0.0232758
ENSBTAG00000009624	SGSM3	0.0275203
ENSBTAG00000009636	SLC7A6OS	0.0338062
ENSBTAG00000009639	SMPD3	0.0237316
ENSBTAG00000009641	MTHFD1	0.0421193
ENSBTAG00000009655	TNS3	0.000574124
ENSBTAG00000009661	RNASEH2A	0.00655603
ENSBTAG00000009668	TMEM184B	0.010849
ENSBTAG00000009689	RWDD1	0.0353959
ENSBTAG00000009711	RPA1	0.0182794
ENSBTAG00000009717	FGL2	0.0350364
ENSBTAG00000009719	CALHM2	0.026603
ENSBTAG00000009726	KLHL12	0.0136461
ENSBTAG00000009737	LTC4S	0.000392454
ENSBTAG00000009738	MGAT4B	0.0489684
ENSBTAG00000009757	RPSA	0.00622146
ENSBTAG00000009783		0.0244788
ENSBTAG00000009786	SCIN	0.0185503
ENSBTAG00000009789	GNAQ	0.00778706
ENSBTAG00000009812		0.0369593
ENSBTAG00000019262	TOP2A	0.00194933
ENSBTAG00000009824	COMMD6	0.0402599
ENSBTAG00000009834	CNGA3	0.0195883
ENSBTAG00000009841	CNDP2	0.028403
ENSBTAG00000009850		0.0297001
ENSBTAG00000009863	BHLHE40	0.0179962
ENSBTAG00000009924	MR1	0.0415193
ENSBTAG00000009942	PLCL2	0.0297001
ENSBTAG00000009969	RNPS1	0.0132468
ENSBTAG00000009975	PBX4	5.24e-05
ENSBTAG00000009978	TDRD6	0.0192615
ENSBTAG00000009982	IGSF8	0.000558344
ENSBTAG00000009983	KIF23	0.0244788
ENSBTAG00000009987		0.0441498
ENSBTAG00000009988	SMARCB1	0.00143683
ENSBTAG00000010018	ATP7A	0.00948582
ENSBTAG00000010020		0.0208897
ENSBTAG00000010047	TIAM2	0.0476429
ENSBTAG00000038650	MS4A7	0.00257254
ENSBTAG00000010057		1.66e-06
ENSBTAG00000010059	C9orf72	0.0393039
ENSBTAG00000010060		0.00554566
ENSBTAG00000010068	REEP2	0.00184422
ENSBTAG00000010073	FLOT2	0.0106596
ENSBTAG00000010101	BYSL	0.018063
ENSBTAG00000010103	TRIM9	0.00578455
ENSBTAG00000010106	CCND3	0.000725044
ENSBTAG00000010118	HAT1	0.00685423
ENSBTAG00000010153	ANXA3	0.00137919
ENSBTAG00000010157	Tom22	0.00379615
ENSBTAG00000010180	URB2	0.0129087
ENSBTAG00000010230	CAPN1	0.00429739
ENSBTAG00000010232	NDUFS5	0.0183263
ENSBTAG00000010253	SYTL1	0.00893592
ENSBTAG00000010271	MAPKAP1	0.00785543
ENSBTAG00000010276	RECQL4	0.0368727
ENSBTAG00000010289	GEMIN8	0.0443882
ENSBTAG00000010303	ICAM1	0.0166699
ENSBTAG00000010318	FDX2	0.0377116
ENSBTAG00000010322	HYOU1	0.000646036
ENSBTAG00000010328	KCNK17	2.65e-05
ENSBTAG00000010339	ABHD11	0.0339547
ENSBTAG00000010368	TPST2	0.0243611
ENSBTAG00000021620	C14orf79	0.0027496
ENSBTAG00000010383	YTHDF1	0.0258045
ENSBTAG00000010386		0.0402862
ENSBTAG00000010387	MINDY3	3.64e-06
ENSBTAG00000010399	TXNDC16	0.00903947
ENSBTAG00000010402	MYH9	0.00860175
ENSBTAG00000010403	FAAP24	0.0147801
ENSBTAG00000014400	E2F2	0.0132468
ENSBTAG00000010426	XRCC5	0.0112789
ENSBTAG00000010427	RASSF5	0.00953567
ENSBTAG00000010444	ERBB3	0.0363536
ENSBTAG00000010449		0.000419481
ENSBTAG00000010451		0.00882712
ENSBTAG00000010465		0.0193899
ENSBTAG00000010481	UBXN1	0.0158688
ENSBTAG00000010487	SMIM3	0.0316997
ENSBTAG00000010498	SLC40A1	0.0020054
ENSBTAG00000010521	PVRIG	0.0153246
ENSBTAG00000010524	BCKDK	0.0390241
ENSBTAG00000010576	MAP2K3	0.0213259
ENSBTAG00000010577		0.0170342
ENSBTAG00000010587	SH3BGRL	0.00176134
ENSBTAG00000010591	ZNF365	0.0268643
ENSBTAG00000010597		0.0127995
ENSBTAG00000010602	DDX56	0.037423
ENSBTAG00000010617	KRTCAP2	0.0377507
ENSBTAG00000010627	SF3B3	0.0354928
ENSBTAG00000010635	RAB3A	0.0496891
ENSBTAG00000010658	PFKL	0.0131239
ENSBTAG00000010664	PRKCQ	0.021308
ENSBTAG00000010667	PIK3IP1	0.0132192
ENSBTAG00000010681	NR1H3	0.00519743
ENSBTAG00000010682	DDR1	0.0161277
ENSBTAG00000010692	SND1	0.0468149
ENSBTAG00000010701		0.0494439
ENSBTAG00000010717	SSBP3	0.0111767
ENSBTAG00000010734	NOP16	0.00403255
ENSBTAG00000010735		0.0322346
ENSBTAG00000010763	DUSP16	0.013964
ENSBTAG00000010787	RFC3	0.025139
ENSBTAG00000010789	ANKRD54	0.00601667
ENSBTAG00000010790	EIF3L	0.0318069
ENSBTAG00000010801	CMBL	0.00140226
ENSBTAG00000010828		0.000288304
ENSBTAG00000010830	LRP1	0.00681521
ENSBTAG00000010836	PRRT3	0.0209345
ENSBTAG00000010863	DCP1A	0.0337718
ENSBTAG00000010899	TIMP2	0.00137919
ENSBTAG00000010913	SRXN1	1.7e-05
ENSBTAG00000010948	CLIC2	0.0428133
ENSBTAG00000010963	IL16	0.0278281
ENSBTAG00000010977	FRZB	0.0161452
ENSBTAG00000010992	CTSH	0.0213399
ENSBTAG00000011002	CCDC136	0.00107398
ENSBTAG00000011032	MCPH1	0.0496837
ENSBTAG00000011043	RAC2	0.00441716
ENSBTAG00000011051		0.00673671
ENSBTAG00000011059	CDKN2C	0.0256128
ENSBTAG00000011072		0.0231074
ENSBTAG00000011079		0.03262
ENSBTAG00000011088	SLC6A6	0.0239167
ENSBTAG00000011100	CTSC	0.0195499
ENSBTAG00000011101	EML6	3.57e-05
ENSBTAG00000011112	KCNK5	0.028356
ENSBTAG00000011129	QSOX2	0.0026526
ENSBTAG00000011170	JAKMIP1	0.0190511
ENSBTAG00000011182	PDLIM1	6.02e-06
ENSBTAG00000011198	PPP1CC	0.0343996
ENSBTAG00000011204	NINJ1	0.0182655
ENSBTAG00000007983		0.0387083
ENSBTAG00000011215	ACTN4	0.0257397
ENSBTAG00000011224	CITED2	0.0151278
ENSBTAG00000011227	TRPC6	0.00777279
ENSBTAG00000011229	TMUB1	0.0192615
ENSBTAG00000011236	STX11	0.00447205
ENSBTAG00000011252		0.00668803
ENSBTAG00000011257	ASAH1	0.0199756
ENSBTAG00000013573	BIRC5	0.000304767
ENSBTAG00000011340	NSL1	0.0326177
ENSBTAG00000011343	XAF1	0.0347698
ENSBTAG00000011350	FAM58A	0.0231994
ENSBTAG00000011370		0.0020054
ENSBTAG00000011382	SLC9A3R1	0.00208607
ENSBTAG00000011411	SIT1	0.00193735
ENSBTAG00000011421	CD37	0.00886518
ENSBTAG00000011457		0.0235624
ENSBTAG00000011465	MYBPH	0.0251666
ENSBTAG00000011473		0.00951347
ENSBTAG00000011482	SLC43A2	0.0102654
ENSBTAG00000011483	SCARF1	0.00600941
ENSBTAG00000011578	CD44	0.0389046
ENSBTAG00000011580	DAG1	0.0139631
ENSBTAG00000011602	RASAL3	0.0102872
ENSBTAG00000011613	PLS3	0.0218985
ENSBTAG00000011623	VMP1	0.0131707
ENSBTAG00000011625		0.00579833
ENSBTAG00000007860	ASPM	0.000409288
ENSBTAG00000005269	CCNB2	0.00177856
ENSBTAG00000011638		0.0116289
ENSBTAG00000011647		0.0355138
ENSBTAG00000011657		0.0065338
ENSBTAG00000011668	KCTD14	0.000998143
ENSBTAG00000011672	GABRR1	0.0293309
ENSBTAG00000011704		0.00524715
ENSBTAG00000011726	CRYL1	0.00759415
ENSBTAG00000011738	TFR2	0.00290737
ENSBTAG00000025211		0.013681
ENSBTAG00000011812	DIMT1	0.0348072
ENSBTAG00000011820	DAPK2	1.72e-07
ENSBTAG00000011823	CLSTN1	0.000676496
ENSBTAG00000009819	CDC20	0.000834526
ENSBTAG00000011838	PCED1B	0.0398191
ENSBTAG00000011843	EEF1G	0.00389493
ENSBTAG00000011865	MTA2	0.0146643
ENSBTAG00000011905	RRAS2	0.000706416
ENSBTAG00000011911		0.00995354
ENSBTAG00000011913	CKAP4	0.00771534
ENSBTAG00000011924	CFAP73	0.0278552
ENSBTAG00000011931	CD63	0.0183848
ENSBTAG00000011936	ATP8B4	0.0463014
ENSBTAG00000011940	ZNF831	0.00657755
ENSBTAG00000011953	PRKACB	0.00051004
ENSBTAG00000011961		0.0053296
ENSBTAG00000011963		0.0205046
ENSBTAG00000011970	FNIP2	0.0358753
ENSBTAG00000011971	NRP2	0.0195448
ENSBTAG00000011990	ALOX15	0.0340519
ENSBTAG00000012022	TBC1D2B	0.00623413
ENSBTAG00000012044	RPL13	0.00344638
ENSBTAG00000012048	CARM1	0.0235624
ENSBTAG00000012050	ORAI2	0.0258495
ENSBTAG00000012058		0.000105084
ENSBTAG00000012060	LPIN2	0.031818
ENSBTAG00000012062	PRDX2	0.000869463
ENSBTAG00000012065	DNAJC3	0.0355261
ENSBTAG00000012066	PECAM1	0.037952
ENSBTAG00000012068	BRIP1	0.047007
ENSBTAG00000012069		0.0402457
ENSBTAG00000012073	VOPP1	0.0132468
ENSBTAG00000012096	BCKDHB	0.00302281
ENSBTAG00000012117	ATP6AP1	0.0466969
ENSBTAG00000012125	GDI1	0.0179395
ENSBTAG00000012128	AASS	0.0345325
ENSBTAG00000012146		0.0261686
ENSBTAG00000012152	NONO	0.0182655
ENSBTAG00000012159	CNBP	0.0107665
ENSBTAG00000012177	SNRPD2	0.000541888
ENSBTAG00000012181	GNA11	0.00726198
ENSBTAG00000012184		0.0178232
ENSBTAG00000012191	WWC2	0.000374485
ENSBTAG00000012193	TTC28	0.0151062
ENSBTAG00000012225	KPNA2	0.0439912
ENSBTAG00000012235	SHARPIN	0.0391571
ENSBTAG00000012241	POLD2	0.0104505
ENSBTAG00000012244	TUBA1B	0.00623517
ENSBTAG00000012252	MOCOS	0.000746629
ENSBTAG00000012253	AGO1	0.0485956
ENSBTAG00000012266		0.0116875
ENSBTAG00000012288	TFIP11	0.0322087
ENSBTAG00000012314	LDLR	0.0112789
ENSBTAG00000012335	UBA7	0.0108596
ENSBTAG00000012344	RPL26	0.0287652
ENSBTAG00000012387	PAM	0.0044291
ENSBTAG00000012408		2.65e-05
ENSBTAG00000012441	SMAD7	0.010801
ENSBTAG00000012442	CTSB	0.0173104
ENSBTAG00000012449		0.0154525
ENSBTAG00000012490	ETFA	0.00373809
ENSBTAG00000012505	ARHGEF17	0.000313602
ENSBTAG00000012510	PLCB3	0.000117679
ENSBTAG00000012519	XDH	0.00291934
ENSBTAG00000012526	APBB1IP	0.0411661
ENSBTAG00000012537	CASP6	0.00291934
ENSBTAG00000012550	TAOK3	0.0249656
ENSBTAG00000012587	BABAM1	0.0431121
ENSBTAG00000012595	RIDA	0.00508893
ENSBTAG00000012629	ZNF362	0.00238901
ENSBTAG00000012640	S100A8	0.0101988
ENSBTAG00000012668		0.0265348
ENSBTAG00000012687	INSR	0.0322594
ENSBTAG00000012691	GTF2E2	0.0215071
ENSBTAG00000012695	LCK	0.0141244
ENSBTAG00000012708	SERPINI1	0.00685423
ENSBTAG00000012739	C1QBP	0.000311221
ENSBTAG00000012746	KLHDC3	0.0412194
ENSBTAG00000012756	CCT7	0.0412408
ENSBTAG00000012771	CSF1R	0.00460355
ENSBTAG00000012777	SRF	0.0404201
ENSBTAG00000012779	FAM49A	0.00415712
ENSBTAG00000012787	SDE2	0.042767
ENSBTAG00000012793		0.00304227
ENSBTAG00000012815	CLEC12A	0.0313613
ENSBTAG00000012855	LPL	0.0431643
ENSBTAG00000024449	CENPF	0.00302122
ENSBTAG00000012899	IFNGR2	0.0431986
ENSBTAG00000012925	NCAPH	0.0300281
ENSBTAG00000012938	JARID2	0.0165789
ENSBTAG00000012939	DTNBP1	0.0152228
ENSBTAG00000012957	SERBP1	0.0448026
ENSBTAG00000013001		0.0414379
ENSBTAG00000013009	AURKA	0.0165182
ENSBTAG00000013013	GMPS	0.0165789
ENSBTAG00000013030	LRRC8A	0.0333085
ENSBTAG00000013046	MPP1	0.0183583
ENSBTAG00000013047	GRM7	0.0056216
ENSBTAG00000013054	MFSD2A	0.0114815
ENSBTAG00000013064	RGS18	0.0339921
ENSBTAG00000013065	HFE	0.0109887
ENSBTAG00000013096	UNC119	0.00101343
ENSBTAG00000005607	ERCC6L	0.00332262
ENSBTAG00000013111	RRM1	0.0205693
ENSBTAG00000013114	ZMYND8	0.0490254
ENSBTAG00000013123	PHB2	0.0081591
ENSBTAG00000013152	NIPSNAP1	0.0417013
ENSBTAG00000013168	RPA3	0.00283935
ENSBTAG00000013185	TIMD4	0.00435885
ENSBTAG00000007375	MIF	0.0460512
ENSBTAG00000013191	AGRN	0.00552079
ENSBTAG00000013201	ALOX5AP	0.00948582
ENSBTAG00000013204	ATP13A3	0.00249847
ENSBTAG00000013208	SLC25A4	0.037952
ENSBTAG00000013212	COPG1	0.00291934
ENSBTAG00000015280	KIF2C	0.00165656
ENSBTAG00000013251	HDGFL2	0.0260508
ENSBTAG00000013260		0.000585708
ENSBTAG00000013279	FOXP3	0.021737
ENSBTAG00000013290	DYSF	0.0302301
ENSBTAG00000013294	DYRK3	0.00172939
ENSBTAG00000013311		0.0445145
ENSBTAG00000013316	BRPF3	0.00782488
ENSBTAG00000013330	TBC1D20	0.0251666
ENSBTAG00000013334	CSF3R	0.0268797
ENSBTAG00000013366	NRIP3	0.00499304
ENSBTAG00000013367	PPT1	0.0448031
ENSBTAG00000013368	ANKRD22	2.76e-05
ENSBTAG00000013402	CTDSPL	0.00435885
ENSBTAG00000013451	RHOH	0.0127995
ENSBTAG00000013452	AQP9	0.00185778
ENSBTAG00000013455	SPOPL	0.0428535
ENSBTAG00000013461	RPL24	0.0133423
ENSBTAG00000013476	CPA5	0.0192388
ENSBTAG00000013478	MARVELD1	0.03262
ENSBTAG00000013510	TOR2A	0.0496837
ENSBTAG00000013525	MPIG6B	1.18e-07
ENSBTAG00000013526	EFTUD2	0.0378497
ENSBTAG00000013530	DDAH2	0.000311221
ENSBTAG00000013531	CENPS	0.0428848
ENSBTAG00000013533	CLIC1	0.0139631
ENSBTAG00000013544	LGALS8	0.0133892
ENSBTAG00000013560	RABIF	0.00487513
ENSBTAG00000005412	CD38	0.01789
ENSBTAG00000006505	S100A9	0.0085903
ENSBTAG00000013577	SLC1A5	0.00938668
ENSBTAG00000018864	CENPU	0.00703509
ENSBTAG00000013586	CCR2	0.00402751
ENSBTAG00000013607	WDR1	0.0222946
ENSBTAG00000013631	GLUL	0.0445146
ENSBTAG00000013650		0.00882712
ENSBTAG00000013669	KIF22	0.0326426
ENSBTAG00000013670	SLC46A2	0.00167615
ENSBTAG00000013702	ZNF296	0.00185088
ENSBTAG00000013723	MRPS25	0.0122527
ENSBTAG00000013730	CD5	0.0023546
ENSBTAG00000013740	SP2	0.037952
ENSBTAG00000013761		0.0241682
ENSBTAG00000013806	EFHB	0.000650559
ENSBTAG00000013820		0.0350364
ENSBTAG00000013830	LEO1	0.0172572
ENSBTAG00000013834		0.0494952
ENSBTAG00000013843	ACVRL1	0.00206656
ENSBTAG00000013855	ORMDL3	0.000341865
ENSBTAG00000013866		0.0231994
ENSBTAG00000013874	CFAP20	0.00552713
ENSBTAG00000013912	TXNRD1	0.0144523
ENSBTAG00000013924	RPS11	0.0314523
ENSBTAG00000013935	NTPCR	0.0223511
ENSBTAG00000013953	CALD1	0.0037979
ENSBTAG00000014006	TOR3A	0.0494201
ENSBTAG00000031216	POMP	0.0494508
ENSBTAG00000014042	TLR10	0.0024364
ENSBTAG00000014068		2.51e-05
ENSBTAG00000014069	PDK4	0.0241884
ENSBTAG00000014080	METTL14	0.0485282
ENSBTAG00000017329	GMNN	0.0111304
ENSBTAG00000014083	AMIGO1	0.04082
ENSBTAG00000014091	ARHGEF3	0.000391661
ENSBTAG00000014093	IDH2	0.0209845
ENSBTAG00000014127	PTGS2	0.00346151
ENSBTAG00000014140	ATP1B3	0.0103908
ENSBTAG00000014154		0.0252862
ENSBTAG00000014166	POLR1B	0.0259156
ENSBTAG00000014182	CTNNA1	0.0492962
ENSBTAG00000011635	CENPN	0.0136461
ENSBTAG00000014191	QSOX1	0.0202306
ENSBTAG00000014199	TBX21	0.000341865
ENSBTAG00000014205	PRKAR2A	0.0393663
ENSBTAG00000014208		0.0270853
ENSBTAG00000014211	FOXP4	0.0334741
ENSBTAG00000014226	RPL34	0.0375819
ENSBTAG00000014228	TFEC	0.00812327
ENSBTAG00000014239	CCNB1	0.0104672
ENSBTAG00000014250	ZC3HAV1L	0.0104713
ENSBTAG00000014261	TARS	0.0269861
ENSBTAG00000014262	BZW2	0.00185778
ENSBTAG00000014265	SREBF2	0.00554566
ENSBTAG00000014267	ZCCHC14	0.000142992
ENSBTAG00000014269	SCARB1	0.0221065
ENSBTAG00000014289	ZFYVE9	0.0267329
ENSBTAG00000014297	MOV10	0.0469773
ENSBTAG00000014333	SLC10A3	0.0264349
ENSBTAG00000014366	PRPF19	0.0166365
ENSBTAG00000014370	NETO2	0.000224325
ENSBTAG00000014375	TMCC3	0.0468149
ENSBTAG00000014377	CHD3	0.0432194
ENSBTAG00000014380	MCM2	0.020721
ENSBTAG00000014390		6.03e-05
ENSBTAG00000014435	TCF19	0.0142274
ENSBTAG00000014441	CD96	0.00282034
ENSBTAG00000014454	PRR12	0.0110846
ENSBTAG00000014465	SERPINE1	0.0212034
ENSBTAG00000014486	ATP12A	0.00283328
ENSBTAG00000014515		0.0483533
ENSBTAG00000014518		0.0262997
ENSBTAG00000014521	UGDH	0.0471668
ENSBTAG00000014523	DIRAS2	0.0174737
ENSBTAG00000014526	MOB3A	0.025903
ENSBTAG00000014534		0.0170342
ENSBTAG00000014567	MYLK	0.00344638
ENSBTAG00000014583	CALM3	0.00499304
ENSBTAG00000014595	LIG1	0.00988815
ENSBTAG00000014612	DOCK2	0.0256326
ENSBTAG00000014626	RARS	0.00818465
ENSBTAG00000014643	eef1d	0.0494201
ENSBTAG00000014648	RPN2	0.0317243
ENSBTAG00000014653	SPNS1	0.00285402
ENSBTAG00000014665	ADAMTS2	0.0140691
ENSBTAG00000008772	SMC2	0.00710039
ENSBTAG00000014668	NAGK	0.00102334
ENSBTAG00000014677	TADA2A	0.026603
ENSBTAG00000014697	SMARCC2	0.00782488
ENSBTAG00000014712	CLPP	0.0342654
ENSBTAG00000014725	CD27	0.0029355
ENSBTAG00000014726	VAMP3	0.00331575
ENSBTAG00000014734	CHD4	0.0160708
ENSBTAG00000014765		0.0112789
ENSBTAG00000014768	ZNF786	0.0405485
ENSBTAG00000014769	GMEB2	0.0448031
ENSBTAG00000014784	NT5DC2	0.0192922
ENSBTAG00000014790	ZBTB2	0.0100228
ENSBTAG00000014792	MAP4K5	0.0427839
ENSBTAG00000014795		0.0311607
ENSBTAG00000014798	CXCR3	0.000288304
ENSBTAG00000014809	ANXA6	0.00782899
ENSBTAG00000014820	OXA1L	0.0445081
ENSBTAG00000014841	GBA	0.0369593
ENSBTAG00000014863	GYPC	0.00958124
ENSBTAG00000014872	CAPNS1	0.0467988
ENSBTAG00000014881	PHF23	0.0215272
ENSBTAG00000014884	HIPK3	0.0427921
ENSBTAG00000014898	HK3	0.00905727
ENSBTAG00000014903	ABCA3	0.00587006
ENSBTAG00000014923	BBS2	0.0158768
ENSBTAG00000014944	TBXA2R	0.00533941
ENSBTAG00000014945	IQSEC2	0.000706416
ENSBTAG00000014984	RPRD2	0.0174266
ENSBTAG00000014996	WDR62	0.000299859
ENSBTAG00000015000	VCP	0.00681521
ENSBTAG00000015013	C2CD2L	0.0335691
ENSBTAG00000015018	FSD2	0.000111999
ENSBTAG00000015019	STN1	0.00968643
ENSBTAG00000015037	GAREM2	0.0462201
ENSBTAG00000015043	MFNG	0.000203251
ENSBTAG00000015049	ECSIT	0.0327579
ENSBTAG00000015061		0.000769562
ENSBTAG00000015066	LANCL1	0.0226575
ENSBTAG00000015090	SGTA	0.00301498
ENSBTAG00000015109	TOB2	0.00694834
ENSBTAG00000015115	ACP4	0.0353816
ENSBTAG00000015116	RAD23A	0.0151484
ENSBTAG00000015131	SLC29A1	0.00282274
ENSBTAG00000015133	CCR7	0.00290737
ENSBTAG00000015157	GRAP2	0.0113538
ENSBTAG00000015172	MCM6	0.0321516
ENSBTAG00000015183	TPCN2	0.00173399
ENSBTAG00000015205	NCK2	0.0159635
ENSBTAG00000015241	EPHX2	0.0236111
ENSBTAG00000015244		0.000156361
ENSBTAG00000015264	ITGAE	0.0140415
ENSBTAG00000015267	SGSH	0.0150505
ENSBTAG00000015276	SLC26A11	0.0451009
ENSBTAG00000010077	FANCD2	0.00329145
ENSBTAG00000015283	RPL32	0.000469229
ENSBTAG00000015285	RPS8	0.0159772
ENSBTAG00000015296	PTPRB	0.00467145
ENSBTAG00000015308	SMARCE1	0.026603
ENSBTAG00000015312	LTBR	0.000955211
ENSBTAG00000015316		0.0343845
ENSBTAG00000015317	SLC4A10	0.000955211
ENSBTAG00000015318	NECTIN2	0.00412271
ENSBTAG00000015327	SPTAN1	0.0137747
ENSBTAG00000015343	WDR34	0.0449344
ENSBTAG00000015384	PHF13	0.0251666
ENSBTAG00000015388	RPL18	0.0174539
ENSBTAG00000015390	FN3KRP	0.0297053
ENSBTAG00000015395		0.0278281
ENSBTAG00000015403	TPP1	2.21e-05
ENSBTAG00000015405	DCHS1	0.0127995
ENSBTAG00000015414	TBCD	0.0218215
ENSBTAG00000015434	DSTN	0.00450391
ENSBTAG00000015438		0.00112127
ENSBTAG00000015478	SRD5A1	0.00291934
ENSBTAG00000015512		0.028383
ENSBTAG00000015520	SLC11A1	0.0228529
ENSBTAG00000015534	LYPLAL1	0.0433054
ENSBTAG00000015541	DLC1	0.0179119
ENSBTAG00000015551		0.00486542
ENSBTAG00000015582	HMOX1	0.0141244
ENSBTAG00000015590	ICK	0.033262
ENSBTAG00000015595	MCM5	0.00491297
ENSBTAG00000015598	RPS10	0.0272005
ENSBTAG00000015599	PRKD2	0.00508865
ENSBTAG00000015606	KAZN	0.0102654
ENSBTAG00000015615	THEMIS	0.0372409
ENSBTAG00000015636	C19orf66	0.0396679
ENSBTAG00000015692	HSPA4L	0.0123296
ENSBTAG00000015710	CD3E	0.0294126
ENSBTAG00000015716	ERO1A	0.00685423
ENSBTAG00000015721	RAVER1	0.0341348
ENSBTAG00000015771	YTHDF2	0.0473531
ENSBTAG00000015772	STOML1	0.0451009
ENSBTAG00000015782	SCAP	0.0219467
ENSBTAG00000015801	EFNB1	0.0190511
ENSBTAG00000015802	CREB3L2	0.0329819
ENSBTAG00000015807	GALT	0.0106318
ENSBTAG00000015810	PLET1	0.0425429
ENSBTAG00000015815	CFP	0.0113733
ENSBTAG00000015820	UXT	0.0375245
ENSBTAG00000015829	ENPP5	0.00703509
ENSBTAG00000015831	RPL18A	0.026771
ENSBTAG00000015841		0.0451594
ENSBTAG00000015865	CAPN14	0.0339642
ENSBTAG00000015882	UBE2J2	0.00600941
ENSBTAG00000019984	GINS1	0.0092327
ENSBTAG00000015889	CLCN7	0.0266725
ENSBTAG00000015913	MFHAS1	0.00769639
ENSBTAG00000015952	ADAP1	0.00754174
ENSBTAG00000015969	STK40	0.0498217
ENSBTAG00000015980	FASN	0.00657755
ENSBTAG00000015989	RPS5	0.00199643
ENSBTAG00000016007	ADH5	0.0116008
ENSBTAG00000016021	GAA	0.0123296
ENSBTAG00000016023	EIF4A3	0.0484472
ENSBTAG00000016024	MYL12A	0.00766629
ENSBTAG00000016045	TRIB2	0.0244176
ENSBTAG00000016053	ARSA	0.0150633
ENSBTAG00000016074		0.0475146
ENSBTAG00000016094	SLC36A1	0.0433054
ENSBTAG00000016131	NCAPG2	0.0362784
ENSBTAG00000016156	MAPK3	0.0220023
ENSBTAG00000016168	APLP2	0.0330753
ENSBTAG00000016204	C1RL	0.000490929
ENSBTAG00000016208	TGM2	0.0220509
ENSBTAG00000016264		0.0292767
ENSBTAG00000016268	XRCC1	0.0333085
ENSBTAG00000016295	RPP25L	0.0170274
ENSBTAG00000016302	SLC25A27	0.0174266
ENSBTAG00000016331	ROGDI	0.0465134
ENSBTAG00000016347		0.0145429
ENSBTAG00000016349	TEAD2	0.00213078
ENSBTAG00000016350	NACC1	0.000351413
ENSBTAG00000016354	IER2	0.0396207
ENSBTAG00000016359	SLCO4C1	0.00575948
ENSBTAG00000016374	OGFRL1	0.0415193
ENSBTAG00000016391		0.0158688
ENSBTAG00000005825	NEIL3	0.0487457
ENSBTAG00000016424	MMP25	0.00217583
ENSBTAG00000016465	DHCR7	0.0106196
ENSBTAG00000005533	TNKS1BP1	0.00660687
ENSBTAG00000016481	CALU	0.00221194
ENSBTAG00000016501	ARHGAP1	0.0020054
ENSBTAG00000016516	CYB5R3	0.00104778
ENSBTAG00000016527	C10orf35	0.0261932
ENSBTAG00000016533	FOXP1	0.047405
ENSBTAG00000016534		0.00351633
ENSBTAG00000016549	CARMIL1	0.000798794
ENSBTAG00000016553	EME2	0.0460985
ENSBTAG00000016555	TRPT1	0.0467988
ENSBTAG00000016567	HBQ1	0.00984131
ENSBTAG00000016590	NME4	0.0415193
ENSBTAG00000016599	MRPL53	0.0132712
ENSBTAG00000016661		0.00782488
ENSBTAG00000016676	PTER	0.000409288
ENSBTAG00000016691		0.0156682
ENSBTAG00000016696	NCDN	0.0116875
ENSBTAG00000016709	NT5C3A	0.0280281
ENSBTAG00000007638	PIF1	0.0189771
ENSBTAG00000016716	RRS1	0.0076713
ENSBTAG00000016717	CEP68	0.0434246
ENSBTAG00000016723	GFI1	0.03262
ENSBTAG00000046286	CCNB3	0.00268056
ENSBTAG00000016746	UBE2C	0.0122646
ENSBTAG00000016763		0.0109887
ENSBTAG00000016799	ERN1	0.00148399
ENSBTAG00000016818		0.044312
ENSBTAG00000016819	FABP3	0.0208274
ENSBTAG00000016822	PPIB	0.0239286
ENSBTAG00000016824	WDR46	0.0383474
ENSBTAG00000002333		0.00782209
ENSBTAG00000016854	AK7	0.0163698
ENSBTAG00000016879	KIAA1147	0.000180377
ENSBTAG00000016881	ANPEP	0.0253746
ENSBTAG00000016896	HERPUD1	0.0362784
ENSBTAG00000016918	MYOF	0.00518814
ENSBTAG00000016920	EOMES	0.0419483
ENSBTAG00000016929	HNRNPA0	0.015353
ENSBTAG00000016933	IL27RA	0.0429287
ENSBTAG00000016948	PTH1R	0.032084
ENSBTAG00000016958	PHF19	0.0186932
ENSBTAG00000047299	RAP2B	0.00668803
ENSBTAG00000016975	H2AFZ	0.00909431
ENSBTAG00000016997		0.0118936
ENSBTAG00000017007	TRIB3	0.0465955
ENSBTAG00000017017	CTPS2	0.0235624
ENSBTAG00000017021		0.00508238
ENSBTAG00000020190	KREMEN2	0.00685423
ENSBTAG00000017040	LY6E	0.0029355
ENSBTAG00000017044	MAG	0.0408043
ENSBTAG00000017067	BUD23	0.0274133
ENSBTAG00000017113	ANKRD33	9.97e-05
ENSBTAG00000017123	ZNF354B	0.0234184
ENSBTAG00000017133	GINS4	0.0172572
ENSBTAG00000017157	CCDC110	0.0463014
ENSBTAG00000017222	CTNND2	0.0157944
ENSBTAG00000017223	MEST	0.0467067
ENSBTAG00000017246	UBB	0.0350364
ENSBTAG00000017256	CD2	0.00412271
ENSBTAG00000017260	PDE3A	0.0474097
ENSBTAG00000017266	ITGA6	0.0227857
ENSBTAG00000017280	C3	0.011961
ENSBTAG00000017306	AKNA	0.0182893
ENSBTAG00000017328		0.00185778
ENSBTAG00000017389	RPLP0	0.000239381
ENSBTAG00000017421	SLC3A1	0.0270853
ENSBTAG00000017423	TMEM214	0.028403
ENSBTAG00000017425	GJB2	0.0300379
ENSBTAG00000017431	GPR55	0.00744998
ENSBTAG00000017438	C5orf52	0.0450931
ENSBTAG00000009568	KANK2	0.0381373
ENSBTAG00000017475		0.000798794
ENSBTAG00000017490	PLD1	0.0328785
ENSBTAG00000017542	PPARD	0.0199345
ENSBTAG00000017545	FCHO2	0.00137919
ENSBTAG00000017570		0.0335691
ENSBTAG00000017571	PLEKHA5	0.0175056
ENSBTAG00000017593	TREM1	0.00425659
ENSBTAG00000002444	MKI67	0.00114314
ENSBTAG00000017622	SIVA1	0.0122646
ENSBTAG00000017652	NUP50	0.0208237
ENSBTAG00000017664	HGF	0.0331318
ENSBTAG00000017670		0.0348242
ENSBTAG00000017676	TPK1	0.0431208
ENSBTAG00000017691		0.00136889
ENSBTAG00000017716	BEGAIN	0.0272005
ENSBTAG00000017722	F5	0.00387373
ENSBTAG00000017729	NR2C1	0.027908
ENSBTAG00000017745	IL6ST	0.000313602
ENSBTAG00000017747	PLSCR3	0.0158115
ENSBTAG00000017748	RNF44	0.0468092
ENSBTAG00000017763	NFIL3	0.0230375
ENSBTAG00000017764	HDAC4	0.0390241
ENSBTAG00000047284		0.0335266
ENSBTAG00000017788	AKT3	0.0415193
ENSBTAG00000017821		0.00703509
ENSBTAG00000017831	ERLIN2	0.0350364
ENSBTAG00000017844	STIL	0.0465856
ENSBTAG00000017845	BAG1	0.0244615
ENSBTAG00000017846	F11R	0.0192615
ENSBTAG00000017851	RXRA	0.00637302
ENSBTAG00000017894	CAD	0.0437786
ENSBTAG00000017992	CD164	0.015691
ENSBTAG00000018002	DTX3	0.0446108
ENSBTAG00000018019	BCL11B	0.0154451
ENSBTAG00000018049	MKNK2	0.00546487
ENSBTAG00000018057	ZNF619	0.0434246
ENSBTAG00000018084	CASTOR1	0.0300281
ENSBTAG00000018094	ZNF689	0.00777279
ENSBTAG00000018097	PARN	0.0333149
ENSBTAG00000018103		0.0248886
ENSBTAG00000018105	ACVR2B	0.031918
ENSBTAG00000018115	PEBP1	2.89e-05
ENSBTAG00000018130	MAP2	0.0476429
ENSBTAG00000016406	MCM10	0.0415193
ENSBTAG00000018134	AREG	0.0289305
ENSBTAG00000048184		0.00123994
ENSBTAG00000018158	TMEM139	0.0392502
ENSBTAG00000018181	CCDC8	0.0106318
ENSBTAG00000018186	PDXK	0.000725891
ENSBTAG00000018198		0.0166772
ENSBTAG00000018205	PHC1	0.0352431
ENSBTAG00000018223	CHI3L1	0.00185778
ENSBTAG00000018225	SIPA1L3	0.00325801
ENSBTAG00000018255	ACTN1	0.00375107
ENSBTAG00000018270	NFATC2	0.00518814
ENSBTAG00000018280	SLC28A3	0.00681521
ENSBTAG00000018281	GPX7	0.00645337
ENSBTAG00000018294	DNASE1L3	0.0249347
ENSBTAG00000018297	PLEKHH1	0.0258289
ENSBTAG00000018320	RPLP1	0.0168135
ENSBTAG00000018342	TJP3	0.0419483
ENSBTAG00000018366	SLC15A3	0.0402862
ENSBTAG00000018367	CD6	0.00805051
ENSBTAG00000018404	PRKG1	0.0297186
ENSBTAG00000018415	TTLL4	0.0234438
ENSBTAG00000018417	PSMF1	0.0237911
ENSBTAG00000018426		0.0178504
ENSBTAG00000018474	IL6R	0.0445538
ENSBTAG00000018499		0.0089321
ENSBTAG00000018513	FHL1	4.97e-05
ENSBTAG00000018518	RASL10B	0.026033
ENSBTAG00000018538	CEP70	0.00631425
ENSBTAG00000018548	INTS7	0.0160725
ENSBTAG00000018600	VGLL4	0.0251666
ENSBTAG00000018628	RPL29	0.00202317
ENSBTAG00000008180	SPDL1	0.0106347
ENSBTAG00000018646	ATP6V1B2	0.0304188
ENSBTAG00000018658	TNRC6C	0.0390587
ENSBTAG00000018688	CBR3	0.0195499
ENSBTAG00000003362	HSP90B1	0.00544663
ENSBTAG00000018694	ACSS3	0.044873
ENSBTAG00000018704	BTG3	0.00710039
ENSBTAG00000018705	ADCY3	0.0377469
ENSBTAG00000018737	GLMN	0.042589
ENSBTAG00000018744	MGAT5	0.0195448
ENSBTAG00000018749	NUDT16	0.0053296
ENSBTAG00000018753	TMEM163	0.0396967
ENSBTAG00000018761	SLC35F6	0.026939
ENSBTAG00000038141		0.0306385
ENSBTAG00000018775	TPX2	0.0156474
ENSBTAG00000018784	CTSZ	0.0248886
ENSBTAG00000018785	TUBB1	0.000409288
ENSBTAG00000018800		0.0175118
ENSBTAG00000018808	SLC25A35	0.00903396
ENSBTAG00000018809	RANGRF	0.0265341
ENSBTAG00000018828	ATN1	0.00579833
ENSBTAG00000018854		0.00710039
ENSBTAG00000018903	ACD	0.0499158
ENSBTAG00000018914	RAB25	0.00803376
ENSBTAG00000018920	TRIM47	0.0113538
ENSBTAG00000018938	C16orf5	0.00025154
ENSBTAG00000018941	CPXM2	0.0105101
ENSBTAG00000018951	TBC1D9	0.00452878
ENSBTAG00000018960		0.0297001
ENSBTAG00000018969	POLR1C	0.0468115
ENSBTAG00000018970	XPO5	0.033235
ENSBTAG00000018971	RAD51B	0.0263887
ENSBTAG00000018986	ACSL4	0.0265341
ENSBTAG00000018987		0.0149234
ENSBTAG00000019017	IFITM1	0.0416929
ENSBTAG00000019023	NANS	0.00375988
ENSBTAG00000019040	PLBD2	0.0241884
ENSBTAG00000019054	EPSTI1	0.0251666
ENSBTAG00000019059	ATG16L2	0.026603
ENSBTAG00000006523		0.00106496
ENSBTAG00000011677	HIST1H1C	0.00137431
ENSBTAG00000019099	SLC25A37	0.0146275
ENSBTAG00000019106	EIF1B	0
ENSBTAG00000019115	CDC42EP4	0.021308
ENSBTAG00000018326	SLC1A1	0.00369576
ENSBTAG00000019147	RPS20	0.00536559
ENSBTAG00000019150	PLD3	0.00727698
ENSBTAG00000019158	MEX3A	0.0189771
ENSBTAG00000019216	TUFM	0.0116875
ENSBTAG00000019220	SMARCA4	0.00182679
ENSBTAG00000019225	SLC39A14	0.020586
ENSBTAG00000019227		0.000313602
ENSBTAG00000001008	PRF1	0.000385732
ENSBTAG00000019247		0.00590942
ENSBTAG00000019251	EPB41L3	0.0188443
ENSBTAG00000019255	NFE2L2	0.0156474
ENSBTAG00000019266		0.0354768
ENSBTAG00000019272	LPCAT2	0.00958124
ENSBTAG00000019275	INIP	0.00395377
ENSBTAG00000019276		0.0354768
ENSBTAG00000019278	KNTC1	0.0199541
ENSBTAG00000019280	CRYBB1	0.00456598
ENSBTAG00000019295	MDH1	0.0152022
ENSBTAG00000019325	TRMT1	0.0468092
ENSBTAG00000019327	NRAP	0.0467067
ENSBTAG00000019336	DVL3	0.00412886
ENSBTAG00000019338	IL13RA1	0.00685457
ENSBTAG00000019348		0.04573
ENSBTAG00000019349	SLC6A4	0.0416078
ENSBTAG00000019376	FNDC3B	4.54e-07
ENSBTAG00000019443		0.0430176
ENSBTAG00000019494	RPL10A	0.029402
ENSBTAG00000019500	CNIH1	0.0459137
ENSBTAG00000019512	G6PD	0.0352862
ENSBTAG00000019519	PWWP2B	0.0020054
ENSBTAG00000019521	COX6A2	0.0125337
ENSBTAG00000019522	PPM1G	0.0318739
ENSBTAG00000019533	ADTRP	0.0234438
ENSBTAG00000019545		0.0237911
ENSBTAG00000019547		0.00185778
ENSBTAG00000019567	IL21R	0.0192922
ENSBTAG00000019612	RNASE4	0.0134132
ENSBTAG00000019615	PHTF1	0.0431643
ENSBTAG00000019648	RACK1	0.000409288
ENSBTAG00000019665	IL1RN	0.0195499
ENSBTAG00000019670	SUCNR1	0.042278
ENSBTAG00000019674	CLIP3	0.0047865
ENSBTAG00000019701		0.00862601
ENSBTAG00000019703	PRPS1	0.0429813
ENSBTAG00000019708		0.00703509
ENSBTAG00000019716	IL-8	0.00754174
ENSBTAG00000019739		0.0449808
ENSBTAG00000019743	CHTF18	0.0102741
ENSBTAG00000026067	SH2D1A	0.00508865
ENSBTAG00000019780	USP5	0.025139
ENSBTAG00000019785		0.0362884
ENSBTAG00000019792	SLC16A9	0.0266859
ENSBTAG00000019800	RUNX3	0.0301928
ENSBTAG00000019828	TAB1	0.00147551
ENSBTAG00000019839	LTBP1	0.0047865
ENSBTAG00000019844	ZNF467	0.00106624
ENSBTAG00000019848	UNG	0.00137431
ENSBTAG00000019851	PPP2R1A	0.0178785
ENSBTAG00000019866	NRP1	0.00020253
ENSBTAG00000019867	COMMD1	0.0295424
ENSBTAG00000019906	VPS25	0.012689
ENSBTAG00000019910	SDCBP	0.0233827
ENSBTAG00000019933	MKNK1	0.0140691
ENSBTAG00000019954	ABHD2	0.044873
ENSBTAG00000019956	CMPK1	0.0231074
ENSBTAG00000019965	TMEM255B	0.000767858
ENSBTAG00000032859		0.00777279
ENSBTAG00000020056	COL12A1	0.0251778
ENSBTAG00000020166	ZNFX1	0.0251666
ENSBTAG00000020179	AAAS	0.0277961
ENSBTAG00000007237	BUB1B	0.00508466
ENSBTAG00000020205	PDE8B	0.0313613
ENSBTAG00000020225	TBXAS1	0.00634271
ENSBTAG00000020244	EFNA1	0.0479758
ENSBTAG00000020252	NLGN2	0.0135282
ENSBTAG00000020283	DUSP5	0.00425659
ENSBTAG00000020292	C5H12orf57	0.00441926
ENSBTAG00000020297	PQLC3	0.027908
ENSBTAG00000020341	MOV10L1	2.21e-06
ENSBTAG00000020357	GOLPH3L	0.00879059
ENSBTAG00000020368		0.0252862
ENSBTAG00000020391	MEP1B	0.0184321
ENSBTAG00000020394	TNFAIP8L2	0.00600941
ENSBTAG00000020395	LYSMD1	0.0116172
ENSBTAG00000020402	TDRD9	0.00633402
ENSBTAG00000004917	KLRK1	0.0218215
ENSBTAG00000015014	CENPO	0.0289305
ENSBTAG00000020421	SUPT16H	0.0266859
ENSBTAG00000020441	HMG20A	0.0113538
ENSBTAG00000020446	THOP1	0.0287953
ENSBTAG00000046322		0.00812327
ENSBTAG00000020468	MICU3	0.0156474
ENSBTAG00000020481	GXYLT2	0.0231994
ENSBTAG00000020490	NACC2	0.00501135
ENSBTAG00000020503	C12orf65	0.0244098
ENSBTAG00000020504	CDK2AP1	0.0222638
ENSBTAG00000020527	IDH1	0.0313034
ENSBTAG00000020532		0.0333085
ENSBTAG00000020535		0.0342507
ENSBTAG00000020536	HERC6	0.0212709
ENSBTAG00000020539	CHPF	0.0297001
ENSBTAG00000020544	BCL7B	0.0199238
ENSBTAG00000020554	AIF1	0.0228404
ENSBTAG00000020580	TCN1	0.0204599
ENSBTAG00000020611	GLB1L	0.017749
ENSBTAG00000020620		0.0448031
ENSBTAG00000024950	ACE	4.58e-05
ENSBTAG00000020633	NOB1	0.0468115
ENSBTAG00000020685		0.0221065
ENSBTAG00000020704	RAMP3	0.0146307
ENSBTAG00000020707	ADGRG6	0.0258609
ENSBTAG00000020709	MAP1S	0.0397507
ENSBTAG00000018142	DTL	0.0428265
ENSBTAG00000020729	DHRS7	0.0405485
ENSBTAG00000020739	NXT2	0.0169678
ENSBTAG00000020759	NCLN	0.00945938
ENSBTAG00000020764	CNN2	0.0131239
ENSBTAG00000020767		0.000619227
ENSBTAG00000020773	CTSW	0.0108375
ENSBTAG00000020775	FIBP	0.0374825
ENSBTAG00000020776	POLR2E	0.00441926
ENSBTAG00000030255	ERCC3	0.0175783
ENSBTAG00000020795	RPS21	0.0181016
ENSBTAG00000020807		0.00147551
ENSBTAG00000020848	PIK3CG	0.000177685
ENSBTAG00000020856	HFM1	0.0251666
ENSBTAG00000020861	CHAMP1	0.00785543
ENSBTAG00000020898	CHST12	0.00963704
ENSBTAG00000020908		0.00809154
ENSBTAG00000020936	CARD15	0.0213399
ENSBTAG00000020984	RAPGEF4	0.0454647
ENSBTAG00000020996	CLDND1	0.0476035
ENSBTAG00000020998	RUVBL1	0.0158768
ENSBTAG00000020999	DDB2	0.00537072
ENSBTAG00000021002	ACP2	0.0126261
ENSBTAG00000021016		0.0474497
ENSBTAG00000021018	KHSRP	0.0178232
ENSBTAG00000021021	C15orf39	0.0182655
ENSBTAG00000021029	PRR5L	0.00934419
ENSBTAG00000021061	PSMC5	0.0144598
ENSBTAG00000021072	DTNB	0.023105
ENSBTAG00000021090	ABCC1	0.033262
ENSBTAG00000021093		0.0041258
ENSBTAG00000021141	CD8A	0.0132293
ENSBTAG00000021158	SATB1	0.0265
ENSBTAG00000021164	SLMAP	0.0474091
ENSBTAG00000021182	DOCK4	0.00652982
ENSBTAG00000021192	NOP53	0.0089321
ENSBTAG00000021193	FBXO5	0.0252174
ENSBTAG00000021214	FBXL5	0.0263672
ENSBTAG00000021219	2017-09-01	0.0266328
ENSBTAG00000021224	ZSWIM6	0.0468159
ENSBTAG00000021240	DCSTAMP	4.52e-07
ENSBTAG00000021262	SNRPD3	0.0413514
ENSBTAG00000021272	ABCG1	0.0261244
ENSBTAG00000021291	STXBP6	0.00147551
ENSBTAG00000021338	OAF	0.00195948
ENSBTAG00000021372	2017-09-11	0.0241927
ENSBTAG00000021381	DAAM2	0.000106104
ENSBTAG00000021417	DMWD	0.000311221
ENSBTAG00000021421	SSR4	0.00432844
ENSBTAG00000021438	ZNF821	0.0437102
ENSBTAG00000021452	TRANK1	0.0471872
ENSBTAG00000021455	CFL1	0.0451009
ENSBTAG00000021469	CTTNBP2	1.52e-09
ENSBTAG00000021474	GSDMD	0.0226575
ENSBTAG00000021497	CDH23	0.0222946
ENSBTAG00000021499	PSAP	0.028383
ENSBTAG00000021535	CROT	0.000574124
ENSBTAG00000021569	DDB1	0.0189771
ENSBTAG00000021574		0.0243435
ENSBTAG00000021577	ZFYVE16	0.0372409
ENSBTAG00000021582	NCAPG	0.00487555
ENSBTAG00000003297	OASL	0.000337604
ENSBTAG00000021649		0.00295586
ENSBTAG00000021675	PJA2	0.0376208
ENSBTAG00000021678	SLC31A1	0.0200364
ENSBTAG00000021709	SPI1	0.0355261
ENSBTAG00000021715	ADPRHL2	0.025793
ENSBTAG00000021755		0.0293634
ENSBTAG00000021768	CCNG2	0.00643689
ENSBTAG00000021778	SELENON	0.00351633
ENSBTAG00000021789	ZNF574	0.0257397
ENSBTAG00000021796	C12orf43	0.00432844
ENSBTAG00000021799	RCN3	0.0479758
ENSBTAG00000021802	MIEN1	0.0234919
ENSBTAG00000021807	TAC3	0
ENSBTAG00000021813	AMACR	0.00185778
ENSBTAG00000021841	CHD7	0.0195499
ENSBTAG00000021857	ARHGAP21	0.00115658
ENSBTAG00000021874	KIF14	0.00948582
ENSBTAG00000021901	TRPM2	0.0273143
ENSBTAG00000006134	DYNLRB1	0.00164735
ENSBTAG00000021921	STRBP	0.0474091
ENSBTAG00000021927	AATF	0.0243611
ENSBTAG00000021931		0.000341865
ENSBTAG00000021945	NID2	0.00147551
ENSBTAG00000021958	GZMA	0.000576534
ENSBTAG00000021977	PRRC1	0.0118628
ENSBTAG00000021978	PARVB	0.0122527
ENSBTAG00000021979	EEF1B2	0.0129753
ENSBTAG00000021993	SPDEF	0.000409288
ENSBTAG00000022004	FLNB	0.00320493
ENSBTAG00000022006	TRIM65	0.00364408
ENSBTAG00000022027	DDT	0.0111792
ENSBTAG00000022039	CMKLR1	0.0073576
ENSBTAG00000022067	FAM216A	0.0445081
ENSBTAG00000022158	TNNT3	0.0492923
ENSBTAG00000022185	IGHMBP2	0.0176182
ENSBTAG00000022238	B4GAT1	0.042278
ENSBTAG00000022275		0.0047865
ENSBTAG00000022450	THAP9	0.0181016
ENSBTAG00000022489		0.0150505
ENSBTAG00000022498		2.65e-05
ENSBTAG00000022647		0.00155182
ENSBTAG00000022689	RYBP	0.0416078
ENSBTAG00000022731	SSR1	0.0311135
ENSBTAG00000022796		0.0217249
ENSBTAG00000012774	RAB7B	0.00108808
ENSBTAG00000022813	TMEM150B	0.000304767
ENSBTAG00000022825		0.0220509
ENSBTAG00000022861		0.0112789
ENSBTAG00000022880		0.029831
ENSBTAG00000022895	PQLC1	0.0362784
ENSBTAG00000022917	FANK1	0.00524871
ENSBTAG00000022954		0.00706126
ENSBTAG00000023026		0.0258647
ENSBTAG00000023037		0.0132719
ENSBTAG00000023064	CCDC187	0.0053109
ENSBTAG00000023343		0.000907842
ENSBTAG00000023367		0.00140226
ENSBTAG00000023417	RUVBL2	0.0471668
ENSBTAG00000023462		0.0132965
ENSBTAG00000023607	HACD2	0.0257396
ENSBTAG00000023632		0.0423096
ENSBTAG00000023666		0.000341865
ENSBTAG00000023730	TUBB3	0.00247359
ENSBTAG00000006403	C1orf115	0.00254342
ENSBTAG00000023929	FOSL2	0.000886603
ENSBTAG00000023938		0.0221065
ENSBTAG00000024044	CDKL4	0.0123438
ENSBTAG00000024115	FOXO6	0.00202505
ENSBTAG00000024378	MRPS21	0.0134132
ENSBTAG00000007799	MTFR2	0.00655194
ENSBTAG00000024482		1.49e-06
ENSBTAG00000024503	FCER1G	0.0274458
ENSBTAG00000024539	SPSB1	0.025139
ENSBTAG00000024561		0.0323792
ENSBTAG00000024578		0.0166637
ENSBTAG00000047591	C6orf141	0.00118241
ENSBTAG00000024731		0.000288304
ENSBTAG00000024771		0.0134031
ENSBTAG00000024801	RANBP17	0.0249347
ENSBTAG00000024803	ENDOD1	0.00406578
ENSBTAG00000024809		0.0110861
ENSBTAG00000024814	B4GALNT4	0.0195499
ENSBTAG00000024839		0.0239286
ENSBTAG00000024928	TNFRSF1B	0.00948582
ENSBTAG00000002719	ORC1	0.00412886
ENSBTAG00000025101	ASGR2	0.00505196
ENSBTAG00000025191		0
ENSBTAG00000025221	TEX30	0.00798252
ENSBTAG00000040279	KRT24	1.66e-09
ENSBTAG00000025274	TUBB4B	0.00188724
ENSBTAG00000025313	DYNLL2	0.0272995
ENSBTAG00000025320	AKAP1	0.0254446
ENSBTAG00000025385		0.0161972
ENSBTAG00000025405	BATF	0.000142684
ENSBTAG00000025452	SF3A2	0.0485956
ENSBTAG00000025494	PAQR8	0.0335683
ENSBTAG00000025496	SORD	0.0467988
ENSBTAG00000025595		0.00940073
ENSBTAG00000025604		0.0047865
ENSBTAG00000025606	YIPF2	0.00768811
ENSBTAG00000025644	CALM1	0.0236122
ENSBTAG00000025666	RPS29	0.0209179
ENSBTAG00000025669	B3GALT4	0.0195666
ENSBTAG00000025764		0.0372409
ENSBTAG00000025830	R3HCC1	0.000886603
ENSBTAG00000025859	ZCCHC7	0.047622
ENSBTAG00000025868	TLN1	0.0388361
ENSBTAG00000025898	TBC1D8	0.0354928
ENSBTAG00000025968		0.00685423
ENSBTAG00000026080		0.0332615
ENSBTAG00000026111	LBH	0.000216573
ENSBTAG00000026148		0.038546
ENSBTAG00000026199	ACTB	0.0078458
ENSBTAG00000026246	MOSPD3	0.047405
ENSBTAG00000026249		0.0217249
ENSBTAG00000026286		0.00598367
ENSBTAG00000026309	ZHX2	0.00156696
ENSBTAG00000026326	SPN	0.0251666
ENSBTAG00000026327		0.000541888
ENSBTAG00000026394	UBALD1	0.0156866
ENSBTAG00000026415	MRPS34	0.0230375
ENSBTAG00000026428	ATP6V0C	0.033251
ENSBTAG00000026495		0.0447156
ENSBTAG00000026505	STMN1	0.0346431
ENSBTAG00000000277	IL18	0.0429804
ENSBTAG00000026772	ZNF142	0.0270436
ENSBTAG00000026829	TMEM185B	0.0306385
ENSBTAG00000026848		2.21e-10
ENSBTAG00000026919	PXDC1	0.00231569
ENSBTAG00000026971		0.0193792
ENSBTAG00000026986	TTN	0.0181509
ENSBTAG00000027024	ARHGAP5	0.0302301
ENSBTAG00000027059		5.94e-06
ENSBTAG00000027075		0.029019
ENSBTAG00000005092	ROR2	0.00417429
ENSBTAG00000027173	CHP1	0.0298275
ENSBTAG00000027204		0.01466
ENSBTAG00000027213		0.0116875
ENSBTAG00000027263		0.000186803
ENSBTAG00000027274		0.00642309
ENSBTAG00000027316	UBE2V1	0.00148937
ENSBTAG00000027337	CTSA	0.0479367
ENSBTAG00000027412		0.00945938
ENSBTAG00000027426		0.0131239
ENSBTAG00000027446	RSU1	0.000327597
ENSBTAG00000027525		0.0182494
ENSBTAG00000027534		0.00685423
ENSBTAG00000027569	APBB2	0.00283935
ENSBTAG00000027610		0.0176058
ENSBTAG00000027655	TIFA	0.0217249
ENSBTAG00000027760		0.0293634
ENSBTAG00000027772		0.0110846
ENSBTAG00000027865		0.00598629
ENSBTAG00000030164		0.00432844
ENSBTAG00000030169	SUMO2	0.00765555
ENSBTAG00000030174	ACOX1	0.0209179
ENSBTAG00000030200	ARL16	0.0102872
ENSBTAG00000030230		0.00543185
ENSBTAG00000030257	SH3BP1	0.0270436
ENSBTAG00000030281		0.00491565
ENSBTAG00000030301	MAP7D1	0.0247941
ENSBTAG00000030334	AOC2	0.00777279
ENSBTAG00000030453	ZC3H14	0.0393039
ENSBTAG00000030523		0.0076713
ENSBTAG00000030575	BHLHE41	0.00288688
ENSBTAG00000030584	SLC35A4	0.0448031
ENSBTAG00000030593		6.21e-06
ENSBTAG00000003956	SGCA	0.0174266
ENSBTAG00000037456	LYPD8	0.012091
ENSBTAG00000030814	TFF2	0.0107726
ENSBTAG00000030839	MUM1	0.0394704
ENSBTAG00000030913	Mx1	0.0252862
ENSBTAG00000030921	FAM3B	0.0155861
ENSBTAG00000030932	IFI44L	0.0161024
ENSBTAG00000030939	ZNF575	0.0251666
ENSBTAG00000030940		0.00824892
ENSBTAG00000030941		0.00814943
ENSBTAG00000030965	MCM7	0.00412271
ENSBTAG00000030973		0.00060207
ENSBTAG00000030974	TUBA4A	0.000122625
ENSBTAG00000031020		0.0199541
ENSBTAG00000031041	NHEJ1	0.00758576
ENSBTAG00000031069	SNX24	0.0278281
ENSBTAG00000031082		0.0350364
ENSBTAG00000031205		0.0200364
ENSBTAG00000031209	SLC22A4	0.00412886
ENSBTAG00000031214		0.0221602
ENSBTAG00000031217	MYL6B	0.00106496
ENSBTAG00000031231	IRF1	0.0447156
ENSBTAG00000031249	PSMG4	0.00710039
ENSBTAG00000031348	CCR9	0.0020054
ENSBTAG00000031355		0.0297374
ENSBTAG00000031358	DPYD	0.00404934
ENSBTAG00000031363	AES	0.0157276
ENSBTAG00000031387	FZR1	0.0121486
ENSBTAG00000031464		0.0206381
ENSBTAG00000031483		0.0345552
ENSBTAG00000031500	SHMT2	0.0147184
ENSBTAG00000031509	PFAS	0.0306385
ENSBTAG00000031548		0.0175056
ENSBTAG00000031631	C1QTNF12	0.000352931
ENSBTAG00000031641	PSMD8	0.0468348
ENSBTAG00000031655		0.037359
ENSBTAG00000031723		0.0304188
ENSBTAG00000031814	SDS	0.0356146
ENSBTAG00000031837	IMPDH2	0.0241682
ENSBTAG00000031866		0.00104638
ENSBTAG00000031890	DOCK1	0.0431427
ENSBTAG00000031950		0.0190511
ENSBTAG00000031962	RAB20	0.0272005
ENSBTAG00000031998	CXCL16	0.010801
ENSBTAG00000032022		0.000718822
ENSBTAG00000032026	GMPPB	0.0334841
ENSBTAG00000032031	ZBTB12	0.028383
ENSBTAG00000032151	CCDC73	0.0425893
ENSBTAG00000032265		0.0195499
ENSBTAG00000032277	KYNU	0.0374294
ENSBTAG00000032281		0.0255614
ENSBTAG00000032364		0.0104713
ENSBTAG00000032373		0.0155861
ENSBTAG00000032425	PPBP	3.92e-07
ENSBTAG00000032432		0.0023546
ENSBTAG00000032446		0.0499171
ENSBTAG00000032481	DAPL1	0.0491107
ENSBTAG00000032518	SPRED1	0.0134132
ENSBTAG00000032534	RHOF	7.97e-05
ENSBTAG00000032609		0.00257197
ENSBTAG00000032617	FBXO44	0.0413169
ENSBTAG00000032702		0.00686059
ENSBTAG00000032852	GPRASP2	0.0084059
ENSBTAG00000032881	SLCO5A1	0.024933
ENSBTAG00000032893		0.013419
ENSBTAG00000033080		0.00185778
ENSBTAG00000033089	HACD1	0.0175783
ENSBTAG00000033109		0.0154451
ENSBTAG00000033137	PSD3	0.0183583
ENSBTAG00000033143		0.00691807
ENSBTAG00000033190	PGM5	0.0122633
ENSBTAG00000033217	TPM1	0.00402751
ENSBTAG00000033278	F2RL3	0.00299918
ENSBTAG00000011879	B4GALT2	0.0253014
ENSBTAG00000033319	CD200	0.0378007
ENSBTAG00000033334	SPATA2L	0.0360642
ENSBTAG00000033395	CCSMST1	0.0177611
ENSBTAG00000033441	SHCBP1	0.025439
ENSBTAG00000033464	SPA17	0.0212086
ENSBTAG00000033547	C4orf45	0.0234438
ENSBTAG00000033621	SMCO4	1.74e-05
ENSBTAG00000033669	IL17RC	0.00206656
ENSBTAG00000033685	CCNJ	0.0142238
ENSBTAG00000033886		0.0311939
ENSBTAG00000034138		0.0239286
ENSBTAG00000034182		0.010801
ENSBTAG00000034220	CDKN2A	0.022906
ENSBTAG00000034346	BTG4	0.0348072
ENSBTAG00000034349	IFI44	0.014465
ENSBTAG00000034396	PIGW	0.0333085
ENSBTAG00000034433		0.0299796
ENSBTAG00000034449		0.000177685
ENSBTAG00000034529	HMGA1	0.00657755
ENSBTAG00000034785	DNAJC15	0.00971511
ENSBTAG00000034871		0.0203221
ENSBTAG00000035174	THOC3	0.0333085
ENSBTAG00000035319		0.0430047
ENSBTAG00000035587	ARRB2	0.0368966
ENSBTAG00000035643		0.000429276
ENSBTAG00000035654		5.04e-07
ENSBTAG00000035660	RPL36A-HNRNPH2	0.0053109
ENSBTAG00000035662		0.0333149
ENSBTAG00000035777		0.00106496
ENSBTAG00000035858	MCC	0.0313613
ENSBTAG00000035868		0.0213399
ENSBTAG00000035926		0.0139971
ENSBTAG00000035995	TNFAIP2	0.0372409
ENSBTAG00000035998	CKB	0.00104496
ENSBTAG00000036102		0.0467046
ENSBTAG00000036298		0.0384895
ENSBTAG00000037389	TRIM44	0.000429276
ENSBTAG00000037397	PRSS36	0.00247359
ENSBTAG00000037470	TMSB4Y	0.00983113
ENSBTAG00000037493	PUF60	0.0200707
ENSBTAG00000037510		0.0276869
ENSBTAG00000017026	DEPDC1B	0.0015266
ENSBTAG00000037765	TNFAIP8L1	0.0188922
ENSBTAG00000037775		0.00538085
ENSBTAG00000037803	ZNF197	0.0047865
ENSBTAG00000037925		0.0027199
ENSBTAG00000037935	SMARCD1	0.0150288
ENSBTAG00000037942		0.0220629
ENSBTAG00000037988	ZSCAN31	0.00243775
ENSBTAG00000038047	H2AFX	0.00544682
ENSBTAG00000038048	MRC1	0.000105084
ENSBTAG00000016213	SYCE2	0.00185778
ENSBTAG00000038079		0.0199541
ENSBTAG00000038080		0.00386436
ENSBTAG00000038084	NAT6	0.0363466
ENSBTAG00000038104		0.00412271
ENSBTAG00000038154	HSH2D	0.0316997
ENSBTAG00000038235	NOD1	0.0176331
ENSBTAG00000038238		0.0467067
ENSBTAG00000038306	CBX2	0.0383727
ENSBTAG00000038307		0.0157614
ENSBTAG00000011209	SYT11	0.000646146
ENSBTAG00000038351		0.00661654
ENSBTAG00000038375	STOM	0.0271986
ENSBTAG00000038379		0.0237911
ENSBTAG00000038381	SLC26A6	0.000311221
ENSBTAG00000038409	MBD3	0.0357838
ENSBTAG00000038430		0.0424794
ENSBTAG00000038488		0.0116289
ENSBTAG00000038544		0.00729497
ENSBTAG00000018783	CIR1	0.0254446
[truncated: 196 more rows]

## Sheet: Diet-by-Time
gene	hgnc_symbol	q-value
ENSBTAG00000047520		1.58e-06
ENSBTAG00000033486	C4orf46	0.0120439
ENSBTAG00000000360		0.0254032
ENSBTAG00000047816	LOC104968634	0.013792
ENSBTAG00000000660	FAM83D	0.00827273
ENSBTAG00000018691	RHOU	0.0136789
ENSBTAG00000011334	NADK2	0.0120439
ENSBTAG00000038476	HIST2H2AB	0.015372
ENSBTAG00000035172		0.00400655
ENSBTAG00000012425	RTL6	0.0104192
ENSBTAG00000001710	CMTM8	0.0279252
ENSBTAG00000027080	SLC8A3	0.015372
ENSBTAG00000006743	RBBP8	0.0129594
ENSBTAG00000018643	PRC1	0.0120439
ENSBTAG00000002231	SLC9C2	0.0497111
ENSBTAG00000030882	LOC508455	0.00654462
ENSBTAG00000000042	PYCR1	0.0140084
ENSBTAG00000023814	ECT2	0.0120439
ENSBTAG00000005434	PLVAP	0.017779
ENSBTAG00000019779	RAB39B	0.015372
ENSBTAG00000009714	ARHGAP33	0.0140084
ENSBTAG00000030173	QRICH2	0.0120439
ENSBTAG00000012861	KIF4A	0.0140084
ENSBTAG00000003497		0.0254032
ENSBTAG00000025257	CCL4	0.015372
ENSBTAG00000035013		0.0129594
ENSBTAG00000004085	ASF1B	0.0140084
ENSBTAG00000001481	IGSF9	0.0140084
ENSBTAG00000004405	IQUB	0.0449463
ENSBTAG00000015875	FOXM1	0.0140084
ENSBTAG00000009774	MOBP	0.026964
ENSBTAG00000000770	PGM2L1	0.0129594
ENSBTAG00000037534	KLRF1	0.0140084
ENSBTAG00000038063	LIPJ	0.0140084
ENSBTAG00000022520	BRCA1	0.015372
ENSBTAG00000045966	GPRIN3	0.0229118
ENSBTAG00000001786	HYKK	0.0183649
ENSBTAG00000000616	GPR161	0.0305221
ENSBTAG00000003079	TIGD3	0.0185398
ENSBTAG00000038889	RILP	0.0140084
ENSBTAG00000009035	CENPE	0.015372
ENSBTAG00000002418	TICRR	0.0232272
ENSBTAG00000020715	PIK3C2G	0.00131139
ENSBTAG00000004526		0.0120439
ENSBTAG00000031265	SVOPL	0.0245958
ENSBTAG00000002163	PTGER2	0.0232272
ENSBTAG00000007298	TEX29	0.0293238
ENSBTAG00000013100	SPAG5	0.0140084
ENSBTAG00000014667	PAIP2B	0.013838
ENSBTAG00000020466		0.0140084
ENSBTAG00000004029		0.0252105
ENSBTAG00000006738	GPR68	0.0243796
ENSBTAG00000033690	BARD1	0.0140084
ENSBTAG00000013918	ADGRL3	0.0293238
ENSBTAG00000019824		0.0183649
ENSBTAG00000047449	LOC100300483	0.0253205
ENSBTAG00000008756	ELF3	0.0199001
ENSBTAG00000026673	KPNA5	0.018937
ENSBTAG00000008216	RRM2	0.0164352
ENSBTAG00000024726	HJURP	0.0185398
ENSBTAG00000015885	PPFIA4	0.013792
ENSBTAG00000022807	KIR3DS1	0.018937
ENSBTAG00000019262	TOP2A	0.0177944
ENSBTAG00000038650	MS4A7	0.0320122
ENSBTAG00000017616	ADSSL1	0.0293238
ENSBTAG00000011038	MC2R	0.039793
ENSBTAG00000007983		0.026964
ENSBTAG00000013573	BIRC5	0.018937
ENSBTAG00000007860	ASPM	0.0177944
ENSBTAG00000005269	CCNB2	0.0140084
ENSBTAG00000020416	PGAP1	0.0245262
ENSBTAG00000011813	TYR	0.0474556
ENSBTAG00000009819	CDC20	0.030798
ENSBTAG00000006037	WISP2	0.0320122
ENSBTAG00000012054	ALDH3B2	0.0248153
ENSBTAG00000021594	TDRKH	0.0245958
ENSBTAG00000014189	RGS6	0.0407113
ENSBTAG00000024449	CENPF	0.0183649
ENSBTAG00000013004	ITIH5	0.030798
ENSBTAG00000005607	ERCC6L	0.0245958
ENSBTAG00000015280	KIF2C	0.017779
ENSBTAG00000006505	S100A9	0.0293238
ENSBTAG00000018864	CENPU	0.0120439
ENSBTAG00000020887	CACNA1E	0.015372
ENSBTAG00000017329	GMNN	0.0185398
ENSBTAG00000011635	CENPN	0.0358839
ENSBTAG00000014361	FAM160B2	0.0120439
ENSBTAG00000014596	EFHD1	0.030798
ENSBTAG00000008772	SMC2	0.0229353
ENSBTAG00000010077	FANCD2	0.0202333
ENSBTAG00000001331	ERICH6	0.0486859
ENSBTAG00000019984	GINS1	0.0245958
ENSBTAG00000020632	NQO1	0.0257974
ENSBTAG00000014082	CHST9	0.0254032
ENSBTAG00000005825	NEIL3	0.0299763
ENSBTAG00000002145	MMP17	0.0245262
ENSBTAG00000007638	PIF1	0.0276618
ENSBTAG00000046286	CCNB3	0.00337703
ENSBTAG00000002333		0.0334677
ENSBTAG00000016913	AVIL	0.0203192
ENSBTAG00000020190	KREMEN2	0.0366098
ENSBTAG00000007485	GRHL1	0.0202333
ENSBTAG00000009568	KANK2	0.026964
ENSBTAG00000002444	MKI67	0.0272884
ENSBTAG00000047284		0.0299763
ENSBTAG00000016406	MCM10	0.0263429
ENSBTAG00000048184		0.026964
ENSBTAG00000008180	SPDL1	0.0334677
ENSBTAG00000003362	HSP90B1	0.0232272
ENSBTAG00000038141		0.0407113
ENSBTAG00000018849	AICDA	0.0328566
ENSBTAG00000013222	CD109	0.0434685
ENSBTAG00000006523		0.0245262
ENSBTAG00000011677	HIST1H1C	0.0491024
ENSBTAG00000001008	PRF1	0.0299763
ENSBTAG00000019249	HS3ST6	0.0245262
ENSBTAG00000016732	DNAI2	0.0366098
ENSBTAG00000026067	SH2D1A	0.0177944
ENSBTAG00000011634	ACPP	0.0434685
ENSBTAG00000032859		0.0167775
ENSBTAG00000007237	BUB1B	0.0272884
ENSBTAG00000020402	TDRD9	0.0254032
ENSBTAG00000004917	KLRK1	0.015372
ENSBTAG00000046322		0.0299763
ENSBTAG00000024950	ACE	0.0445054
ENSBTAG00000018142	DTL	0.0434685
ENSBTAG00000019234	BMP6	0.015372
ENSBTAG00000002620	DNA2	0.0245262
ENSBTAG00000027442	NFIB	0.0387909
ENSBTAG00000003297	OASL	0.0480381
ENSBTAG00000011824	OGN	0.0299763
ENSBTAG00000012774	RAB7B	0.0449463
ENSBTAG00000006403	C1orf115	0.0434685
ENSBTAG00000007799	MTFR2	0.0434685
ENSBTAG00000047591	C6orf141	0.0435626
ENSBTAG00000002719	ORC1	0.0272884
ENSBTAG00000040279	KRT24	0.0140084
ENSBTAG00000008250	SPRY4	0.0362946
ENSBTAG00000000277	IL18	0.0293238
ENSBTAG00000005092	ROR2	0.041705
ENSBTAG00000011985		0.0140084
ENSBTAG00000040399	VWA5B2	0.0298225
ENSBTAG00000003956	SGCA	0.0232272
ENSBTAG00000005198	FGF1	0.0202333
ENSBTAG00000030999	DUSP8	0.0299763
ENSBTAG00000048087		0.0397152
ENSBTAG00000031711		0.0434685
ENSBTAG00000013578	CHI3L2	0.0299763
ENSBTAG00000016433	FANCB	0.0262582
ENSBTAG00000047904		0.0308399
ENSBTAG00000018133	SEMA3A	0.0400641
ENSBTAG00000008647	KLHL1	0.0325978
ENSBTAG00000039499		0.026964
ENSBTAG00000003539	ROPN1L	0.0308399
ENSBTAG00000037397	PRSS36	0.0129594
ENSBTAG00000017026	DEPDC1B	0.0243796
ENSBTAG00000016213	SYCE2	0.0165665
ENSBTAG00000042970	U6	0.034901
ENSBTAG00000011209	SYT11	0.0245262
ENSBTAG00000019095	CCR10	0.0434685
ENSBTAG00000000644	S100A5	0.0293238
ENSBTAG00000038337	MZB1	0.0407113
ENSBTAG00000016826	GPR176	0.0486859
ENSBTAG00000010048	SPC25	0.0293238
ENSBTAG00000017468	NUCB2	0.0232272
ENSBTAG00000021361	SAMD3	0.0140084
ENSBTAG00000020965	ZMYND10	0.0474556
ENSBTAG00000044659	SCARNA13	0.0366016
ENSBTAG00000006551		0.030798
ENSBTAG00000033021		0.0245958
ENSBTAG00000030646	KCTD17	0.0140084
ENSBTAG00000046350	PKP1	0.0486859
ENSBTAG00000046807		0.0299763
ENSBTAG00000033740		0.0185398
ENSBTAG00000019081	COL7A1	0.0462289
ENSBTAG00000044633	bta-mir-2469	0.0434685
ENSBTAG00000016712		0.0398539
ENSBTAG00000017786	FCRL6	0.0140084
ENSBTAG00000016345	IL2RB	0.0245262
ENSBTAG00000006789	FGD5	0.0491024
ENSBTAG00000018773	RND1	0.0299763
ENSBTAG00000047014		0.0177944
ENSBTAG00000048287		0.0140084
